# Supplementary material for: Impact of predictive selection of LbCas12a CRISPR RNAs upon on‐ and off‐target editing rates in soybean
Source: Plant Direct. 2024 Aug 16;8(8):e627. doi: 10.1002/pld3.627 (PMC11328349; doi:10.1002/pld3.627)
Supplement: Supplementary file 2 — Table S1. Computationally predicted on and off‐targets and editing rates for crRNA targeting the chloroplastic 2‐isopropylmalate synthase 2 gene. [file PLD3-8-e627-s002.xlsx]

## Sheet: Suptable1
Supplemental table 1. Computationally predicted on and off-targets and editing rates for crRNAs targeting the chloroplastic 2-isopropylmalate synthase 2 gene. PAMs are underlineds. The bolded sequences are target sites corresponding to the crRNA chosen for Promiscuous and Unique constructs.
On-target site	Predicted On and off-target sites	T0 editing rate (%)	Protospacer name
TTTGGATTTACCCAAACCTACATCCGA	14	26.1905	4
TTTGGGTAAATCCAAACCTACGTGTCA	13	30.9524	5
TTTAGGTGACTTGGCCTTAAGCCCTCA	3	70.2381	1
TTTGGCAGAATCTGCCTTTGTAATACT	29	73.8095	6
TTTGGTTCGGAGCTAGGCTTCAACAAA	1	79.7619	3
TTTAGCCTAGATATATCCTTGTATATC	1	92.8571	2
