# Supplementary material for: Impact of predictive selection of LbCas12a CRISPR RNAs upon on‐ and off‐target editing rates in soybean
Source: Plant Direct. 2024 Aug 16;8(8):e627. doi: 10.1002/pld3.627 (PMC11328349; doi:10.1002/pld3.627)
Supplement: Supplementary file 3 — Table S2. Primers and probes used to detect editing or conduct copy number assays. [file PLD3-8-e627-s003.xlsx]

## Sheet: Suptable2
Supplemental table 2. Primers and probes used to detect editing or conduct copy number assays.
Name	Sequence	Use
Glyma.20G245300 F	TGTTCAACTTCAATGGTTAACACCACC	T0 editing assay
Glyma.20G245300 R	TTAGCAGTGTGTACAAGATCCATGC	T0 editing assay
GM_control_probe	VIC-ACTCTCGCTAGACACTTC MGB	Seed chip copy number
GM_control_F	CCCTGTGATCGCAGACTCAA	Seed chip copy number
GM_oRB_ext116_probe	6FAM-ATCTACAAATTGCCTTTTCT MGB	Seed chip copy number
GM_control_R	CGGAGATGCTGTCGTGAGAA	Seed chip copy number
GM_oRB_ext116_R	AGCGCTTACGTACATGGTCGAT	Seed chip copy number
GM_oRB_ext116_F	TGAAAGCGACGTTGGATGTTAA	Seed chip copy number
aadA F	AGCTAAGCGCGAACTGCAAT	T0 transgene copy number
aadA R	GGCTCGAAGATACCTGCAAGA	T0 transgene copy number
aada probe	6FAM-TGGAGAATGGCAGCGCAATGACA MGB	T0 transgene copy number
Mt.Ac145767 3'UTR_R	CTGATAATCGATGGCATGCA	T0 transgene copy number
Mt.Ac145767 3'UTR_probe	6FAM-TAAAGATGAGCTTGCTATG MGB	T0 transgene copy number
Mt.Ac145767 3'UTR_F	ATCTGTACTTTGGTTTGTTTGAAGA	T0 transgene copy number
