# Supplementary material for: Impact of predictive selection of LbCas12a CRISPR RNAs upon on‐ and off‐target editing rates in soybean
Source: Plant Direct. 2024 Aug 16;8(8):e627. doi: 10.1002/pld3.627 (PMC11328349; doi:10.1002/pld3.627)
Supplement: Supplementary file 4 — Table S3. Kmers used to identify reads specific for each genomic locus. [file PLD3-8-e627-s004.xlsx]

## Sheet: Suptable3
Supplemental table 3. Kmers used to identify reads specific to each genomic locus. For the Target_site, lower case letters or dashes denote mismatches or gaps in the sequence when compared to the on-target site.
Genomic locus	Target site(s)	Target_site	5'_kmer	3'_kmer
chr9_24400619/chr19_12052265	Promiscuous_10/Promiscuous_2	TTTGGCAGAATtTGCCTTTGTAATtaT/TTTGGCAGAATCTGCCTTTGTAATtaT	GTTATGGCAGGGACAGTGCACATTTCTCTC	TAATACTATCTCATTTTTGCAGT
chr15_48807044	Promiscuous_11	TTTGGCAGAtTCTGCCTTTGTAATtac	TAGGGCTGTTATCCTATGTGAT	TGAAGCTTCTATTAATACAATTATA
chr18_12175879	Promiscuous_11	TTTGGCAGAtTCTGCCTTTGTAATtac	GATAGGGTTGTTATCTTATGTGAT	CTGAAGTTTTATTAATACAATCATA
chr5_20264783	Promiscuous_12	TTTGGCAGAtTCTGCCTTTGTAtctaT	TCTGCAGGGTTCCCAGCTTCTGTGC	GACCTATTATTAATACATCTATT
chr18_31211718	Promiscuous_14	cTTGGCAtAATCTGCCTTTGTAATtaT	GGGACAGTGCATATTTCTCTCATTG	AATACTATCAGATTTTTGCAGT
chr8_37202569	Promiscuous_15	TTgAGCAGAATCT-CCTTTGTAATtag	GTCTCTTTTATTAATCTATTTGACT	AACAAGGTTTCCTCTTGAAACTTAG
chr13_43257094	Promiscuous_16	TTTAGCAGAATCTGaCTTTaTggTAtT	TCCACAAAGCTAATTAACTCTATAT	TATCTAGCTTTCCATCCACTCTACG
chr9_30957846	Promiscuous_17	TTTGGCAGAtTCTGCCTgTGTAATtac	TAGGGTTGTTATCTTATGTGATTCT	TCTAGTACTTAAGTTTTATTAATAC
chr7_37727092	Promiscuous_18	TTCGGCAGgATCTGCCTTTGTAtTtaT	TGTTGGGTTTCCAGCTACTGTGCTT	CCAGTACTGAATCATTATTA
chr6_20477	Promiscuous_19	TTCGGCAGgATCTGCCTTTGTAtctaT	TATCCAGCTACTGTGATTTTATC	AATCATTATTAATACTATTAAATTT
chr14_27084488	Promiscuous_2	TTTGGCAGAATCTGCCTTTGTAATtaT	ACTGTTATGGAAGGGACAATGCA	CTATCTGATTTTTGCAGTGC
chr15_20357116	Promiscuous_2	TTTGGCAGAATCTGCCTTTGTAATtaT	GGCAGGGACAGTGCATATTTC	ACTATCTCATTTTTGCAAT
chr3_10955691	Promiscuous_2	TTTGGCAGAATCTGCCTTTGTAATtaT	ACTATGTTAAGGCAGGGACAGT	CTATCTGATTTTTGCAGTGC
chr3_9455906	Promiscuous_2	TTTGGCAGAATCTGCCTTTGTAATtaT	ACTATGTTATGGTAGGGACAGT	CTATCTGATTTTTGCAGTGC
chr9_26789771	Promiscuous_2	TTTGGCAGAATCTGCCTTTGTAATtaT	CAGGGACAGTGCACATTTCTCTTATT	TAATACTATCTCATTTTTGCAGT
chr13_13029586	Promiscuous_20	gTTCGCAGAATCTGaCTTgtatATAag	CATCATTAATGGATGTTTCAACTAG	AGGGATTGAGCTACAGCAAAGTTTC
chr19_36872915	Promiscuous_21	TcTTtCgGAATCTGCCTTTGTAtTttg	ATTCTTTATTTCTGAATTCTTTAAT	ATTTTACCACATTCTCACGTGAAAT
chr14_41419116/chr17_13932647	Promiscuous_3	TTTGGCAGAATCTGCCTTTGTAATtac	TTGAGGTTTGGGCTTTCAACTTATGTG	GAAGTATTATTAATACAATCAGATTT
chr19_27947159	Promiscuous_3	TTTGGCAGAATCTGCCTTTGTAATtac	TTGAGGTTTGGGCTTTCAACTTATGTG	GAAGTATTATTAATACAATCAAATTT
chr9_10365831	Promiscuous_3	TTTGGCAGAATCTGCCTTTGTAATtac	TGATGTTTCGGTCTTCAGCTTGTGTGA	TAATACTATCAGATTTTTGCAG
chr14_28580925	Promiscuous_4	TTTGGCAGgATCTGCCTTTGTAATtaT	GGGTGGGACTACAGCTACTGTGCTT	TAGTACTGAATCATTATTAA
chr5_10896232	Promiscuous_5	TTTGGtAGAATCTGCCTTTGTAATtaT	GCACTATGTTATGGCAAGGACAG	GAAGCTTTGTTAATACTATCTGATT
chr20_48756093	Promiscuous_on	TTTGGCAGAATCTGCCTTTGTAATACT	ATGTTTGGGTTTTCAGCTCATGTGC	GGAAGAGGAATTTACAAATTTGTGG
chr10_11860659	Promiscuous_7	TTTGGCAGAtTCTaCCTTTGTAATtCT	CTATGATGTGTGAGGATAGGGTTG	TTTAGTACATCTAGTACTGAA
chr11_12622440	Promiscuous_7	TTTGGCAGAtTCTaCCTTTGTAATtCT	CTAGGATGTGTGAGGATAGGGTTG	ATTAATACAATCATATTTTTGCAGT
chr11_17060296	Promiscuous_7	TTTGGCAGAtTCTaCCTTTGTAATtCT	CATTGTCCTAGGATGTGTGAGGATAGGGCTG	TAATACAATCATATTTTTGCAGTGC
chr19_34056693	Promiscuous_7	TTTGGCAGAtTCTaCCTTTGTAATtCT	AGAATTGTCCTAGGATGTGTGAGGATAGGGCTG	ATTAATACAATCATATTTTTGCAGT
chr3_3191572	Promiscuous_7	TTTGGCAGAtTCTaCCTTTGTAATtCT	CTAGGATGTGTGAGGATAGAGTTG	AATACAATCATATTTTTGCAGTGC
chr20_48770908	Promiscuous_8	TTTGGCAGAATaTGCCTTTGTAATtaT	TCTGGGTCCCCATCTTATGAG	ACCTAGTACTGAAGTTTTATTAATACTAT
chr2_31262555	Promiscuous_9	TTTGGCAGAATCTtCCTTTGTAATtaT	CAATGCACATTTCTCTCATTGGACT	TAGTACTGAAGCTTTATTAATACTA
chr20_48756452	Unique_on	TTTGGTTCGGAGCTAGGCTTCAACAAA	TTTTCAGTGTTTTTCGTCCTCA	TAGGCTAAAATATGTTTTTCGTCCC
chr20_38554771	Unique_23	aTTCGTTCGGAatTAGGCTTCAtttAt	GTCACTCAGTTGGAAATTTGAATTT	TAGGTAAAACCAGCATTAGCAA
chr14_46072078	Unique_26	TTTGGTTtGGAGCTAGGCTTtgACgAA	AGAAACATAACTCCACGTGTTCAA	ACACATTTCAATTTTCGAAA
chr4_39296384	Unique_27	TTTGGTTCGGAaCTAGGgTTCtgaAAA	AATCAAATACCACATGAGAACTTGA	GACCAGTACATGTCAAATTGACT
chr5_19440750	Unique_28	TTTGGTcCGGAGCTAaGCTTggAtgAA	ACAGGAAACATAGCTCCAAGTGTAT	CATTTCAATTTATAAATACAAA
chr19_34969495	Unique_30	TTTCGTTCaGAaCTAaG-TTCAAtAAg	AATTATATATAGCTCAAG	TGGAGTTAGTTCAATTCATTGCTAG
chr4_5104139	Unique_31	TTTAGTTCaGAGC-AGaCTcCAACcAg	AAATGTGAGAAGGACGATGAAAGAG	CCTTCCCTCAAGCCTGAGCTTTAAA
chr8_36244739	Unique_34	TTTGGTTCGGAGCTAGGtTTgAtCAtg	GATTGAGAGAAGTCGTTCTT	CGTTCTGTGTAAGGAATCCACCTCC
chr9_5606381	Unique_35	taTCtTTCGaAGCTAGGCTTCAttgcA	ATTACAGAGTTCCAATCATGGCAAC	AAGTGGAAAGACCCTTCTTACCTTG
chr19_36563623	Unique_37	TTTGGTTtGGAGCTAGGCTTggAttcg	GGAATCGTCATTGCAAAAATTTTGG	AGGCTAAAATATGTTTTTTGTCC
chr3_35890059	Unique_38	TTTGGTTCaGAaCTAGGaTTaAtCtgA	GATACCACCTCAAAACTTAAACCC	GACCGATGTAAGTCAATTTGATT
chr9_6279944	Unique_39	TTTAGTTCGGAGtTgGtC--CAACAgA	ACCACTGTTCCATCAGCAGTAGAGG	GGACCAGATGCGAGCCTATG
chr14_9467057	Unique_40	TTTGGTcCGGAGCTAGGtTcggttAAc	CTTTTTGTCTATTTTTTCGTCCTC	GTTTTCTACTTTTTTACATCG
chr2_13841033	Unique_41	TTTGGcTCGaAGCTAGGCTTgggttAt	ATGTCCCTTGTGTAATCGTC	AAATTTTGCAAGGACAGAAAATG
