# Supplementary material for: Impact of predictive selection of LbCas12a CRISPR RNAs upon on‐ and off‐target editing rates in soybean
Source: Plant Direct. 2024 Aug 16;8(8):e627. doi: 10.1002/pld3.627 (PMC11328349; doi:10.1002/pld3.627)
Supplement: Supplementary file 5 — Table S4. in vitro NoteSeq data for targets above background activity. [file PLD3-8-e627-s007.xlsx]

## Sheet: Suptable4
	Supplemental table 4. in vitro NoteSeq data for target sites showing above background activity. LbCas12a RNP:test_seq DNA ratios are denoted by column name beginning with 10 or 1. Score columns are test_seq reads/on-target reads and count is the read count. Unsc in the location column means it corresponds to a scaffold unassigned to a chromosome.
gRNA	chromosome	coordinate	strand	mismatches	bulge_size	target_site	10_av_score	10_av_score_std	10_av_count	10_av_count_std	1_av_score	1_av_score_std	1_av_count	1_av_count_std
Unique_on	chr20	48756452	-	0	0	TTTGGTTCGGAGCTAGGCTTCAACAAA	1	0	109767	5234.63	1	0	83659.7	15238.9
Unique_23	chr20	38554771	+	7	0	ATTCGTTCGGAatTAGGCTTCAtttAt	0.0216695	0.00618728	2366.33	603.305	0.00134677	0.000408954	115.667	47.4377
Unique_24	chr2	13388107	-	5	0	TTTGGTTCGaAGCTAaGCTTggACgAA	0.021608	0.00447083	2361	407.847	0.00086783	0.000186932	73.3333	25.697
Unique_24	Unsc	36040561	-	5	0	TTTGGTTCGaAGCTAaGCTTggACgAA	0.0182656	0.00298153	1998.67	271.15	0.000714599	5.58677e-05	60.3333	15.1767
Unique_25	chr17	16661809	-	6	0	TTTAGTTtGGAGCTAtGCTTCAtgAtt	0.0178316	0.00488171	1948.33	478.335	0.0010343	0.000245149	87.6667	29.1433
Unique_24	chr2	13448858	-	5	0	TTTGGTTCGaAGCTAaGCTTggACgAA	0.0155279	0.00345718	1696.67	322.956	0.000590525	0.000128646	50.6667	18.8768
Unique_24	Unsc	22349582	+	5	0	TTTGGTTCGaAGCTAaGCTTggACgAA	0.0152353	0.0026529	1668	255.736	0.000696597	0.000222928	58	20.4206
Unique_24	chr2	13418500	-	5	0	TTTGGTTCGaAGCTAaGCTTggACgAA	0.0134874	0.00251205	1475	230.736	0.000599007	0.000122865	49.3333	8.5049
Unique_24	Unsc	27476085	-	5	0	TTTGGTTCGaAGCTAaGCTTggACgAA	0.0132963	0.00281607	1454	267.808	0.000427165	0.000139464	37	16.6433
Unique_24	Unsc	31837892	+	5	0	TTTGGTTCGaAGCTAaGCTTggACgAA	0.0130524	0.00274276	1427.33	260.354	0.000452268	0.000116059	39	16.5227
Unique_24	Unsc	24072631	-	5	0	TTTGGTTCGaAGCTAaGCTTggACgAA	0.0125505	0.00232611	1373.33	220.5	0.000329521	8.96046e-05	26.6667	2.08167
Unique_24	Unsc	22380252	+	5	0	TTTGGTTCGaAGCTAaGCTTggACgAA	0.0115092	0.00267743	1258.33	258.543	0.000462555	9.49843e-05	39	13
Unique_24	Unsc	26929308	+	5	0	TTTGGTTCGaAGCTAaGCTTggACgAA	0.0112555	0.0027399	1230.33	265.338	0.000422591	4.78992e-05	35	4.58258
Unique_24	Unsc	26957077	+	5	0	TTTGGTTCGaAGCTAaGCTTggACgAA	0.0110173	0.002354	1206.33	236.826	0.000290013	6.0167e-05	24.3333	7.57188
Unique_24	Unsc	27502164	-	5	0	TTTGGTTCGaAGCTAaGCTTggACgAA	0.0109519	0.00245395	1196.67	229.618	0.000386168	0.000207883	33	19.0788
Unique_24	Unsc	24108626	-	5	0	TTTGGTTCGaAGCTAaGCTTggACgAA	0.0100607	0.00216488	1100.67	210.533	0.000444314	6.16585e-05	37.3333	9.07377
Unique_24	Unsc	36009848	-	5	0	TTTGGTTCGaAGCTAaGCTTggACgAA	0.00861181	0.00250321	940.667	246.255	0.000298844	5.65199e-05	25	7
Unique_26	chr14	46072078	+	4	0	TTTGGTTtGGAGCTAGGCTTtgACgAA	0.00833187	0.00146317	911	129.8	0.000376573	0.000142747	32.6667	17.7858
Unique_27	chr4	39296384	-	5	0	TTTGGTTCGGAaCTAGGgTTCtgaAAA	0.0083205	0.00243752	906.333	228.631	0.000430356	0.000102169	37	15.0997
Unique_26	chr14	46097823	+	4	0	TTTGGTTtGGAGCTAGGCTTtgACgAA	0.0070873	0.00129801	775	117.847	0.000371412	0.000142975	32.3333	15.9478
Unique_28	chr5	19440750	-	6	0	TTTGGTcCGGAGCTAaGCTTggAtgAA	0.00703498	0.00109265	769.667	96.0902	0.000213194	5.72722e-05	18	7
Unique_29	chr15	116893	-	7	0	TTTGGTTCGGAaCTAaGtTcagAtAAA	0.00455418	0.00147032	497.333	146.456	0.000124495	5.7546e-05	10.6667	5.50757
Unique_30	chr19	34969495	-	5	1	TTTCGTTCaGAaCTAaG-TTCAAtAAg	0.00427888	0.00132292	467.667	133.005	0.000132033	8.94152e-06	11	1.73205
Unique_31	chr4	5104139	-	5	1	TTTAGTTCaGAGC-AGaCTcCAACcAg	0.00403291	0.00106805	441.333	108.353	0.000158148	6.68823e-05	13.6667	6.80686
Unique_32	chr14	37825510	-	7	0	TCGAGTTCGGAGCTAtGCTTCAtgAtt	0.00275861	0.000906774	301	89.37	0.00016594	8.72046e-05	14.6667	10.0167
Unique_33	chr7	1401292	+	6	0	TTTGGTTCGGAGCTAGatTTagAtAtA	0.00236134	0.000842162	257.667	84.1091	0.00016618	1.97318e-05	14	3.4641
Unique_34	chr8	36244739	-	5	0	TTTGGTTCGGAGCTAGGtTTgAtCAtg	0.00228615	0.000669918	249.333	64.0651	0.00015944	0.000118282	14	10.5357
Unique_35	chr9	5606381	+	7	0	TATCtTTCGaAGCTAGGCTTCAttgcA	0.00210579	0.000903359	229.333	90.5888	0.000198449	3.08839e-05	16.6667	4.16333
Unique_36	chr17	22247825	-	7	0	TCGTGTTCGGAGCTAtGCTTCAtgAtt	0.00202984	0.000676288	221.333	66.1539	0.000166674	2.79767e-05	14	3.60555
Unique_36	chr7	32368025	-	7	0	TCGTGTTCGGAGCTAtGCTTCAtgAtt	0.00182448	0.000369107	199.333	33.2616	0.000233238	0.000176234	19	15.1327
Unique_37	chr19	36563623	-	7	0	TTTGGTTtGGAGCTAGGCTTggAttcg	0.000788826	0.000284645	86	28.1603	4.53493e-05	2.81309e-05	4	2.64575
Unique_38	chr3	35890059	-	7	0	TTTGGTTCaGAaCTAGGaTTaAtCtgA	0.000543512	0.000157276	59.3333	15.2753	7.33229e-05	6.11995e-05	6	5.2915
Unique_39	chr9	6279944	-	4	2	TTTAGTTCGGAGtTgGtC--CAACAgA	0.000539503	0.000154133	59	15.5242	1.5147e-05	1.53254e-05	1.33333	1.52753
Unique_40	chr14	9467057	+	8	0	TTTGGTcCGGAGCTAGGtTcggttAAc	0.000484018	0.000101009	53	10.1489	2.34382e-05	1.04753e-05	2	1
Unique_41	chr2	13841033	-	8	0	TTTGGcTCGaAGCTAGGCTTgggttAt	0.000421383	0.000181221	45.6667	17.7858	1.36199e-05	2.35904e-05	1.33333	2.3094
Unique_42	chr5	568714	+	7	0	TTTGGcTCGaAaCTAGGCTTagAtgAA	0.000324266	0.000105826	35.3333	10.2144	5.21134e-05	5.26405e-05	4.66667	4.50925
Unique_43	chr14	24718108	+	8	0	TCGAGTTtGGAGCTAtGCTTCAtgAtt	0.00016665	2.1708e-05	18.3333	2.88675	0.000308895	0.000126622	27	14
Unique_43	Unsc	42278163	+	8	0	TCGAGTTtGGAGCTAtGCTTCAtgAtt	0.000164399	9.06798e-05	18.3333	11.0151	0.000308616	1.51549e-05	25.6667	3.51188
Unique_43	chr1	21794773	+	8	0	TCGAGTTtGGAGCTAtGCTTCAtgAtt	0.000103701	8.30437e-05	11.6667	9.86577	0.000300234	3.69894e-05	25	4.58258
Unique_44	chr6	7481869	-	4	1	CTTGGgTCGGAGCTAG-CTTCAACAct	0.000237222	0.000132486	25.6667	13.3167	9.65669e-05	6.08701e-05	8.66667	6.65833
Promiscuous_2	chr14	27084488	+	2	0	TTTGGCAGAATCTGCCTTTGTAATtaT	1.53598	0.0897985	17543.3	3183.68	1.5449	0.387971	30452.3	8480.33
Promiscuous_2	chr19	12052265	-	2	0	TTTGGCAGAATCTGCCTTTGTAATtaT	1.40851	0.0588253	16125.7	3123.13	1.39377	0.344063	27511.7	7748.19
Promiscuous_3	chr19	27947159	+	3	0	TTTGGCAGAATCTGCCTTTGTAATtac	1.27696	0.0244973	14675	3140.38	1.32052	0.217147	26778.3	9187.24
Promiscuous_3	chr17	24550626	-	3	0	TTTGGCAGAATCTGCCTTTGTAATtac	1.26569	0.0296517	14517.7	2941.09	1.28223	0.273044	25596	7871.81
Promiscuous_2	chr3	9455906	+	2	0	TTTGGCAGAATCTGCCTTTGTAATtaT	1.23259	0.0519043	14168.7	3111.47	1.25429	0.225264	25311.7	8412.27
Promiscuous_2	chr18	10347323	+	2	0	TTTGGCAGAATCTGCCTTTGTAATtaT	1.18104	0.0516008	13533.7	2712.98	1.22322	0.25586	24454.7	7635.21
Promiscuous_2	chr9	26789771	+	2	0	TTTGGCAGAATCTGCCTTTGTAATtaT	1.16309	0.030446	13363.7	2856.14	1.19786	0.228996	24081.7	7790.65
Promiscuous_4	chr14	28580925	-	3	0	TTTGGCAGgATCTGCCTTTGTAATtaT	1.18708	0.020025	13612	2719.53	0.047644	0.00605924	979	370.879
Promiscuous_2	chr14	27089242	-	2	0	TTTGGCAGAATCTGCCTTTGTAATtaT	1.17518	0.0257264	13501.3	2870.02	1.1372	0.171512	23163.7	8160.19
Promiscuous_5	chr5	10896232	+	3	0	TTTGGtAGAATCTGCCTTTGTAATtaT	1.15064	0.0250675	13243.3	2952.88	0.223462	0.0378137	4525.67	1547.17
Promiscuous_3	chr14	41419116	-	3	0	TTTGGCAGAATCTGCCTTTGTAATtac	1.10957	0.0265296	12779	2898.51	1.14831	0.148187	23552.3	8686.42
Promiscuous_3	chr17	13932647	-	3	0	TTTGGCAGAATCTGCCTTTGTAATtac	1.09196	0.0350489	12549.7	2714.21	1.13189	0.170973	23052.7	8138.31
Promiscuous_3	chr9	10365831	-	3	0	TTTGGCAGAATCTGCCTTTGTAATtac	1.08737	0.0274989	12523	2841.13	1.12103	0.15866	22902	8255.82
Promiscuous_2	chr15	20357116	-	2	0	TTTGGCAGAATCTGCCTTTGTAATtaT	0.978858	0.0540793	11202.7	2189.16	1.00703	0.215679	20094	6158.36
Promiscuous_on	chr20	48756093	+	0	0	TTTGGCAGAATCTGCCTTTGTAATACT	1	0	11494	2457.81	1	0	21356	9829.38
Promiscuous_3	chr8	41404364	+	3	0	TTTGGCAGAATCTGCCTTTGTAATtac	0.900952	0.0355522	10380	2401.91	0.966062	0.125633	19808	7292.21
Promiscuous_2	Unsc	41062061	-	2	0	TTTGGCAGAATCTGCCTTTGTAATtaT	0.865279	0.0375544	9922	2032.75	0.893147	0.189453	17832.7	5484.76
Promiscuous_2	chr3	10955691	-	2	0	TTTGGCAGAATCTGCCTTTGTAATtaT	0.810248	0.0364195	9343	2214.31	0.876921	0.109915	18008.3	6677.34
Promiscuous_7	chr3	3191572	+	3	0	TTTGGCAGAtTCTaCCTTTGTAATtCT	0.740955	0.0350709	8550	2060.69	0.0127317	0.00260656	288	165.276
Promiscuous_7	chr10	11860659	-	3	0	TTTGGCAGAtTCTaCCTTTGTAATtCT	0.734257	0.0427664	8477.33	2090.25	0.0146313	0.00201455	325.667	179.595
Promiscuous_7	Unsc	6908231	-	3	0	TTTGGCAGAtTCTaCCTTTGTAATtCT	0.731551	0.0459137	8438.67	2057.74	0.0115885	0.0020126	260.667	149.484
Promiscuous_7	chr11	12622440	+	3	0	TTTGGCAGAtTCTaCCTTTGTAATtCT	0.692801	0.0360102	7982	1872.54	0.0113734	0.0015936	253	137.437
Promiscuous_8	chr20	48770908	-	3	0	TTTGGCAGAATaTGCCTTTGTAATtaT	0.639109	0.0115389	7364	1682.63	0.174402	0.00231937	3730	1739.47
Promiscuous_9	chr2	31262555	+	3	0	TTTGGCAGAATCTtCCTTTGTAATtaT	0.636378	0.0175802	7303.33	1509.49	0.163198	0.00529354	3457.33	1543.46
Promiscuous_7	chr19	34056693	+	3	0	TTTGGCAGAtTCTaCCTTTGTAATtCT	0.603787	0.0305619	6971.33	1705.58	0.0102362	0.00150493	228.333	128.633
Promiscuous_7	chr11	17060296	-	3	0	TTTGGCAGAtTCTaCCTTTGTAATtCT	0.587488	0.0344395	6776.33	1641.01	0.00981232	0.00165723	220	127.996
Promiscuous_10	chr19	34340787	-	3	0	TTTGGCAGAATtTGCCTTTGTAATtaT	0.535865	0.0260949	6194.67	1546.84	0.0345492	0.004638	768	418.799
Promiscuous_11	chr18	12175879	-	4	0	TTTGGCAGAtTCTGCCTTTGTAATtac	0.528683	0.015097	6101.33	1451.08	0.0118201	0.000840101	254	125.742
Promiscuous_12	chr5	20264783	+	5	0	TTTGGCAGAtTCTGCCTTTGTAtctaT	0.518378	0.0278377	5920.67	1063.05	0.0102873	0.000279594	220.667	104.987
Promiscuous_10	chr9	24400619	-	3	0	TTTGGCAGAATtTGCCTTTGTAATtaT	0.436839	0.020951	5055.33	1284.61	0.0291339	0.00185427	632	319.493
Promiscuous_11	chr15	48807044	-	4	0	TTTGGCAGAtTCTGCCTTTGTAATtac	0.399793	0.0161187	4618.33	1129.42	0.00957127	0.00204826	214.333	118.247
Promiscuous_13	chr9	10222598	-	2	0	TTTGGCAGAtTCTGCCTTTGTAATtCT	0.359445	0.0112152	4146	977.031	0.0070314	0.000536352	152.667	74.6481
Promiscuous_14	chr18	31211718	+	4	0	CTTGGCAtAATCTGCCTTTGTAATtaT	0.04182	0.000725193	481	105.133	0.000696693	0.000225665	13.6667	5.03322
Promiscuous_15	chr8	37202569	+	4	1	TTGAGCAGAATCT-CCTTTGTAATtag	0.0366561	0.00169626	424	106.719	0.000873382	0.000220292	18	8.88819
Promiscuous_16	chr13	43257094	+	5	0	TTTAGCAGAATCTGaCTTTaTggTAtT	0.0137472	0.000517587	158.333	36.2951	0.000274778	0.000102638	6	4.3589
Promiscuous_17	chr9	30957846	+	5	0	TTTGGCAGAtTCTGCCTgTGTAATtac	0.0131264	0.00103033	150	29.2062	0.000339708	0.000216242	8.66667	7.0946
Promiscuous_18	chr7	37727092	-	5	0	TTCGGCAGgATCTGCCTTTGTAtTtaT	0.00445686	0.00074532	51	13.4536	0.000158906	6.55835e-05	3.33333	2.3094
Promiscuous_19	chr6	20477	+	6	0	TTCGGCAGgATCTGCCTTTGTAtctaT	0.00406979	0.00122842	46.3333	17.0978	0.000115269	0.000126412	2.33333	3.21455
Promiscuous_20	chr13	13029586	+	8	0	GTTCGCAGAATCTGaCTTgtatATAag	0.00195761	0.000305644	22	1.73205	6.15852e-05	5.40704e-05	1.66667	1.52753
Promiscuous_21	chr19	36872915	+	7	0	TCTTtCgGAATCTGCCTTTGTAtTttg	0.00143022	0.000236648	16.6667	5.50757	1.39144e-05	2.41004e-05	0.333333	0.57735
