# Supplementary material for: Impact of predictive selection of LbCas12a CRISPR RNAs upon on‐ and off‐target editing rates in soybean
Source: Plant Direct. 2024 Aug 16;8(8):e627. doi: 10.1002/pld3.627 (PMC11328349; doi:10.1002/pld3.627)
Supplement: Supplementary file 6 — Table S5. Edited alleles observed in T1 progeny. [file PLD3-8-e627-s005.xlsx]

## Sheet: Sheet1
Supplemental table 5. Edited alleles observed in T1 progeny. The number of progeny and the percent of progeny for each parental line is shown for each allele. Pr, Un and Con stand for Promiscuous, Unique and no crRNA control, respectively. For the From T0 column, genotypes were only collected for on-target sites for Promiscuous and Unique plants. NT indicates that the locus was not assayed at T0.…
T0 Parent	Plasmid	Ref	Target	Edit	Progeny with allele	Percent of progeny	From T0
GM_S22989779	Pr	chr9_10365831	Pr_3	TGTAGTTGGG TTTGGCAGAA----------------- GTAATATTAA	4	33.3333	NT
GM_S22989776	Pr	chr9_10365831	Pr_3	TGTAGTTGGG TTTGGCAGAA----------------- GTAATATTAA	9	81.8182	NT
GM_S22989742	Pr	chr9_10365831	Pr_3	TGTAGTTGGG TTTGGCAGAA----------------- GTAATATTAA	1	8.33333	NT
GM_S22989459	Pr	chr20_48756093	Pr_on	TGTAGTTGGG TTTGGCAGAAaa---------AAaACT ATCAGATTTT	7	58.3333	yes
GM_S22989454	Pr	chr9_10365831	Pr_3	TGTAGTTGGG TTTGGCAGAAT--------------AC CTATCATTTT	7	58.3333	NT
GM_S22989910	Un	chr20_48756452	Un_on	TGTGTTGTTT TTTGGTTCGGA---------------- TCTAAGCCTA	1	8.33333	no
GM_S22989960	Un	chr20_48756452	Un_on	TGTGTTGTTT TTTGGTTCGGA---------------- AGCCTATGTG	1	8.33333	no
GM_S22989848	Un	chr20_48756452	Un_on	TGTGTTGTTT TTTGGTTCGGA---------------- AGCCTATGTG	1	9.09091	no
GM_S22989769	Pr	chr9_10365831	Pr_3	TGTAGTTGGG TTTGGCAGAATC--------------- CTATCATTTT	5	41.6667	NT
GM_S22989661	Pr	chr9_10365831	Pr_3	TGTAGTTGGG TTTGGCAGAATCaa------------- AGGATTAATA	1	8.33333	NT
GM_S22989772	Pr	chr18_10347323	Pr_2	TGTAGTTGGG TTTGGCAGAATCT-------------- CTATTATTTT	1	8.33333	NT
GM_S22989529	Pr	chr20_48756093	Pr_on	TGTAGTTGGG TTTGGCAGAATCT-------------- ATCAGATTTT	1	9.09091	yes
GM_S22989658	Pr	chr15_20357116	Pr_2	TGTAGTTGGG TTTGGCAGAATCT-------------- ATTATTTTCA	5	41.6667	NT
GM_S22989593	Pr	chr19_27947159	Pr_3	TGTAGCTGGG TTTGGCAGAATCT-------------- ACCTTTTCAG	1	8.33333	NT
GM_S22990130	Un	chr20_48756452	Un_on	TGTGTTGTTT TTTGGTTCGGAGCT------------- CTAAGCCTAT	1	8.33333	no
GM_S22989775	Pr	chr9_10365831	Pr_3	TGTAGTTGGG TTTGGCAGAATCTG------------- TCATTTTCAG	1	8.33333	NT
GM_S22989456	Pr	chr9_10365831	Pr_3	TGTAGTTGGG TTTGGCAGAATCTG------------- AAGTAATATT	8	66.6667	NT
GM_S22989658	Pr	chr9_10365831	Pr_3	TGTAGTTGGG TTTGGCAGAATCTG------------- AAGTAATATT	10	83.3333	NT
GM_S22989592	Pr	chr20_48756093	Pr_on	TGTAGTTGGG TTTGGCAGAATCTGC-----------T ATCAGATTTT	1	8.33333	no
GM_S22989848	Un	chr20_48756452	Un_on	TGTGTTGTTT TTTGGTTCGGAGCTA-----------A TCTAAGCCTA	1	9.09091	no
GM_S22989960	Un	chr20_48756452	Un_on	TGTGTTGTTT TTTGGTTCGGAGCTA-----------A TCTAAGCCTA	8	66.6667	yes
GM_S22989842	Un	chr20_48756452	Un_on	TGTGTTGTTT TTTGGTTCGGAGCTA-----------A TCTAAGCCTA	8	66.6667	yes
GM_S22989940	Un	chr20_48756452	Un_on	TGTGTTGTTT TTTGGTTCGGAGCTA-----------A TCTAAGCCTA	2	16.6667	no
GM_S22989592	Pr	chr20_48756093	Pr_on	TGTAGTTGGG TTTGGCAGAATCTGC------------ ATCAGATTTT	1	8.33333	no
GM_S22990026	Un	chr20_48756452	Un_on	TGTGTTGTTT TTTGGTTCGGAGCTA------------ TCTAAGCCTA	10	90.9091	no
GM_S22990130	Un	chr20_48756452	Un_on	TGTGTTGTTT TTTGGTTCGGAGCTA------------ TCTAAGCCTA	1	8.33333	no
GM_S22989697	Pr	chr9_10365831	Pr_3	TGTAGTTGGG TTTGGCAGAATCTGC------------ TATCATTTTC	1	8.33333	NT
GM_S22990056	Un	chr20_48756452	Un_on	TGTGTTGTTT TTTGGTTCGGAGCTA------------ CTAAGCCTAT	11	91.6667	yes
GM_S22990085	Un	chr20_48756452	Un_on	TGTGTTGTTT TTTGGTTCGGAGCTA------------ AGCCTATGTG	7	63.6364	yes
GM_S22989996	Un	chr20_48756452	Un_on	TGTGTTGTTT TTTGGTTCGGAGCTA------------ AGCCTATGTG	4	33.3333	yes
GM_S22990096	Un	chr20_48756452	Un_on	TGTGTTGTTT TTTGGTTCGGAGCTA------------ AGCCTATGTG	7	58.3333	no
GM_S22990148	Un	chr20_48756452	Un_on	TGTGTTGTTT TTTGGTTCGGAGCTA------------ AGCCTATGTG	9	75	yes
GM_S22989910	Un	chr20_48756452	Un_on	TGTGTTGTTT TTTGGTTCGGAGCTA------------ AGCCTATGTG	6	50	no
GM_S22989712	Pr	chr15_20357116	Pr_2	CATTGGGCTA ----------------------ATTAT CTATTATTTT	1	8.33333	NT
GM_S22989731	Pr	chr9_10365831	Pr_3	TGTAGTTGGG TTTGGCAGAATCTGCC----------C CTATCATTTT	1	8.33333	NT
GM_S22989917	Un	chr20_48756452	Un_on	TGTGTTGTTT TTTGGTTCGGAGCTAG----------A TCTAAGCCTA	8	72.7273	yes
GM_S22989875	Un	chr20_48756452	Un_on	TGTGTTGTTT TTTGGTTCGGAGCTAG----------A TCTAAGCCTA	1	8.33333	no
GM_S22989622	Pr	chr9_10365831	Pr_3	TGTAGTTGGG TTTGGCAGAATCTGCC----------- CTATCATTTT	5	45.4545	NT
GM_S22989799	Pr	chr9_10365831	Pr_3	TGTAGTTGGG TTTGGCAGAATCTGCC----------- CTATCATTTT	7	58.3333	NT
GM_S22989625	Pr	chr20_48756093	Pr_on	TGTAGTTGGG TTTGGCAGAATCTGCC----------- ATCAGATTTT	1	8.33333	no
GM_S22989793	Pr	chr20_48756093	Pr_on	TGTAGTTGGG TTTGGCAGAATCTGCC----------- ATCAGATTTT	1	8.33333	no
GM_S22989456	Pr	chr20_48756093	Pr_on	TGTAGTTGGG TTTGGCAGAATCTGCC----------- ATCAGATTTT	1	8.33333	no
GM_S22989683	Pr	chr20_48756093	Pr_on	TGTAGTTGGG TTTGGCAGAATCTGCC----------- ATCAGATTTT	7	58.3333	yes
GM_S22989745	Pr	chr20_48756093	Pr_on	TGTAGTTGGG TTTGGCAGAATCTGCC----------- ATCAGATTTT	4	33.3333	yes
GM_S22989765	Pr	chr14_27089242	Pr_2	TGTAGTTAGG TTTGGCAGAATCTGCC----------- ATTATTTTCA	1	8.33333	NT
GM_S22989787	Pr	chr20_48756093	Pr_on	TGTAGTTGGG TTTGGCAGAATCTGCC----------- CAGATTTTTG	1	8.33333	no
GM_S22989960	Un	chr20_48756452	Un_on	TGTGTTGTTT TTTGGTTCGGAGCTAG----------- TAAGCCTATG	2	16.6667	no
GM_S22990199	Un	chr20_48756452	Un_on	TGTGTTGTTT TTTGGTTCGGAGCTAG----------- AAGCCTATGT	7	58.3333	yes
GM_S22990184	Un	chr20_48756452	Un_on	TGTGTTGTTT TTTGGTTCGGAGCTAG----------- CCTATGTGAC	10	83.3333	yes
GM_S22989879	Un	chr20_48756452	Un_on	TGTGTTGTTT TTTGGTTCGGAGCTAGtCT-------- CTAAGCCTAT	2	16.6667	no
GM_S22989600	Pr	chr9_10365831	Pr_3	TGTAGTTGGG TTTGGCAGAATCTGCCT---------- CTATCATTTT	1	8.33333	NT
GM_S22989697	Pr	chr20_48756093	Pr_on	TGTAGTTGGG TTTGGCAGAATCTGCCT---------- ATCAGATTTT	1	8.33333	no
GM_S22989546	Pr	chr20_48756093	Pr_on	TGTAGTTGGG TTTGGCAGAATCTGCCT---------- ATCAGATTTT	5	41.6667	no
GM_S22989563	Pr	chr20_48756093	Pr_on	TGTAGTTGGG TTTGGCAGAATCTGCCT---------- ATCAGATTTT	9	75	no
GM_S22989661	Pr	chr20_48756093	Pr_on	TGTAGTTGGG TTTGGCAGAATCTGCCT---------- ATCAGATTTT	9	75	no
GM_S22989657	Pr	chr20_48756093	Pr_on	TGTAGTTGGG TTTGGCAGAATCTGCCT---------- ATCAGATTTT	9	75	yes
GM_S22989504	Pr	chr20_48756093	Pr_on	TGTAGTTGGG TTTGGCAGAATCTGCCT---------- ATCAGATTTT	3	25	no
GM_S22989799	Pr	chr20_48756093	Pr_on	TGTAGTTGGG TTTGGCAGAATCTGCCT---------- ATCAGATTTT	1	8.33333	no
GM_S22989619	Pr	chr20_48756093	Pr_on	TGTAGTTGGG TTTGGCAGAATCTGCCT---------- ATCAGATTTT	1	9.09091	no
GM_S22989789	Pr	chr20_48756093	Pr_on	TGTAGTTGGG TTTGGCAGAATCTGCCT---------- ATCAGATTTT	1	9.09091	no
GM_S22989489	Pr	chr20_48756093	Pr_on	TGTAGTTGGG TTTGGCAGAATCTGCCT---------- ATCAGATTTT	1	8.33333	no
GM_S22989765	Pr	chr20_48756093	Pr_on	TGTAGTTGGG TTTGGCAGAATCTGCCT---------- ATCAGATTTT	8	66.6667	yes
GM_S22989596	Pr	chr20_48756093	Pr_on	TGTAGTTGGG TTTGGCAGAATCTGCCT---------- ATCAGATTTT	7	58.3333	yes
GM_S22989712	Pr	chr20_48756093	Pr_on	TGTAGTTGGG TTTGGCAGAATCTGCCT---------- ATCAGATTTT	12	100	yes
GM_S22990209	Un	chr20_48756452	Un_on	TGTGTTGTTT TTTGGTTCGGAGCTAGG---------- TCTAAGCCTA	1	9.09091	no
GM_S22990081	Un	chr20_48756452	Un_on	TGTGTTGTTT TTTGGTTCGGAGCTAGG---------- TCTAAGCCTA	1	9.09091	no
GM_S22990192	Un	chr20_48756452	Un_on	TGTGTTGTTT TTTGGTTCGGAGCTAGG---------- TCTAAGCCTA	10	90.9091	yes
GM_S22990082	Un	chr20_48756452	Un_on	TGTGTTGTTT TTTGGTTCGGAGCTAGG---------- TCTAAGCCTA	8	66.6667	yes
GM_S22989459	Pr	chr3_10955691	Pr_2	TGTAGTTGGG TTTGGCAGAATCTGCCT---------- ATTATTTTCA	9	75	NT
GM_S22989456	Pr	chr3_10955691	Pr_2	TGTAGTTGGG TTTGGCAGAATCTGCCT---------- ATTATTTTCA	1	8.33333	NT
GM_S22989733	Pr	chr14_41419116	Pr_3	TGTAGCTGGG TTTGGCAGAATCTGCCT---------- ACCTTTTCAG	2	16.6667	NT
GM_S22989622	Pr	chr9_10365831	Pr_3	TGTAGTTGGG TTTGGCAGAATCTGCCT---------- ATCATTTTCA	10	90.9091	NT
GM_S22989600	Pr	chr9_10365831	Pr_3	TGTAGTTGGG TTTGGCAGAATCTGCCT---------- ATCATTTTCA	7	58.3333	NT
GM_S22989520	Pr	chr9_10365831	Pr_3	TGTAGTTGGG TTTGGCAGAATCTGCCT---------- ATCATTTTCA	7	58.3333	NT
GM_S22989530	Pr	chr9_10365831	Pr_3	TGTAGTTGGG TTTGGCAGAATCTGCCT---------- ATCATTTTCA	1	8.33333	NT
GM_S22989772	Pr	chr9_10365831	Pr_3	TGTAGTTGGG TTTGGCAGAATCTGCCT---------- ATCATTTTCA	9	75	NT
GM_S22989733	Pr	chr9_10365831	Pr_3	TGTAGTTGGG TTTGGCAGAATCTGCCT---------- ATCATTTTCA	10	83.3333	NT
GM_S22989529	Pr	chr20_48756093	Pr_on	TGTAGTTGGG TTTGGCAGAATCTGCCT---------- CAGATTTTTG	1	9.09091	no
GM_S22989520	Pr	chr20_48756093	Pr_on	TGTAGTTGGG TTTGGCAGAATCTGCCT---------- CAGATTTTTG	8	66.6667	yes
GM_S22989765	Pr	chr20_48756093	Pr_on	TGTAGTTGGG TTTGGCAGAATCTGCCT---------- CAGATTTTTG	10	83.3333	yes
GM_S22989732	Pr	chr20_48756093	Pr_on	TGTAGTTGGG TTTGGCAGAATCTGCCT---------- CAGATTTTTG	9	90	yes
GM_S22989546	Pr	chr20_48756093	Pr_on	TGTAGTTGGG TTTGGCAGAATCTGCCT---------- CAGATTTTTG	8	66.6667	yes
GM_S22989454	Pr	chr20_48756093	Pr_on	TGTAGTTGGG TTTGGCAGAATCTGCCT---------- CAGATTTTTG	11	91.6667	yes
GM_S22989592	Pr	chr20_48756093	Pr_on	TGTAGTTGGG TTTGGCAGAATCTGCCT---------- CAGATTTTTG	1	8.33333	no
GM_S22989996	Un	chr20_48756452	Un_on	TGTGTTGTTT TTTGGTTCGGAGCTAGG---------- AGCCTATGTG	8	66.6667	yes
GM_S22989592	Pr	chr9_10365831	Pr_3	TGTAGTTGGG TTTGGCAGAATCTGCCT---------- AGTACTGAAG	9	75	NT
GM_S22989466	Pr	chr20_48756093	Pr_on	TGTAGTTGGG TTTGGCAGAATCTGCCT-------ACT ATCAGATTTT	1	9.09091	no
GM_S22989745	Pr	chr19_27947159	Pr_3	TGTAGCTGGG TTTGGCAGAATCTGCCT--------AC CTACCTTTTC	1	8.33333	NT
GM_S22989456	Pr	chr9_10365831	Pr_3	TGTAGTTGGG TTTGGCAGAATCTGCCT--------AC CTATCATTTT	3	25	NT
GM_S22989779	Pr	chr9_10365831	Pr_3	TGTAGTTGGG TTTGGCAGAATCTGCCT--------AC CTATCATTTT	1	8.33333	NT
GM_S22989772	Pr	chr20_48756093	Pr_on	TGTAGTTGGG TTTGGCAGAATCTGCCT--------CT ATCAGATTTT	8	66.6667	yes
GM_S22989661	Pr	chr20_48756093	Pr_on	TGTAGTTGGG TTTGGCAGAATCTGCCT--------CT ATCAGATTTT	6	50	no
GM_S22989563	Pr	chr20_48756093	Pr_on	TGTAGTTGGG TTTGGCAGAATCTGCCT--------CT ATCAGATTTT	8	66.6667	no
GM_S22989586	Pr	chr20_48756093	Pr_on	TGTAGTTGGG TTTGGCAGAATCTGCCT--------CT ATCAGATTTT	1	8.33333	no
GM_S22989683	Pr	chr19_27947159	Pr_3	TGTAGCTGGG TTTGGCAGAATCTGCCT---------C CTACCTTTTC	8	66.6667	NT
GM_S22989584	Pr	chr9_10365831	Pr_3	TGTAGTTGGG TTTGGCAGAATCTGCCT---------C CTATCATTTT	5	45.4545	NT
GM_S22989509	Pr	chr9_10365831	Pr_3	TGTAGTTGGG TTTGGCAGAATCTGCCT---------C CTATCATTTT	9	75	NT
GM_S22989593	Pr	chr9_10365831	Pr_3	TGTAGTTGGG TTTGGCAGAATCTGCCT---------C CTATCATTTT	1	8.33333	NT
GM_S22989731	Pr	chr9_10365831	Pr_3	TGTAGTTGGG TTTGGCAGAATCTGCCT---------C CTATCATTTT	1	8.33333	NT
GM_S22989466	Pr	chr9_10365831	Pr_3	TGTAGTTGGG TTTGGCAGAATCTGCCT---------C CTATCATTTT	1	9.09091	NT
GM_S22989592	Pr	chr9_10365831	Pr_3	TGTAGTTGGG TTTGGCAGAATCTGCCTaT-------- ATCATTTTCA	1	8.33333	NT
GM_S22989465	Pr	chr14_27084488	Pr_2	TGTAGTTGGG TTTGGCAGAATCTGCCTT-GTAATTAT CTATTATTTT	1	9.09091	NT
GM_S22990228	Un	chr20_48756452	Un_on	TGTGTTGTTT TTTGGTTCGGAGCTAGGC--------- CTAAGCCTAT	8	66.6667	yes
GM_S22989584	Pr	chr20_48756452	Un_on	TGTGTTGTTT TTTGGTTCGGAGCTAGGC--------- CTAAGCCTAT	2	18.1818	no
GM_S22989881	Un	chr20_48756452	Un_on	TGTGTTGTTT TTTGGTTCGGAGCTAGGC--------- CTAAGCCTAT	10	83.3333	yes
GM_S22989622	Pr	chr18_12175879	Pr_11	TGTAGCTGGG TTTGGCAGATTCTGCCTT--------- ACCTCTTCAG	7	63.6364	NT
GM_S22989465	Pr	chr3_10955691	Pr_2	TGTAGTTGGG TTTGGCAGAATCTGCCTT--------- ATTATTTTCA	1	9.09091	NT
GM_S22989465	Pr	chr3_9455906	Pr_2	TGTAGTTGGG TTTGGCAGAATCTGCCTT--------- ATTATTTTCA	1	9.09091	NT
GM_S22989622	Pr	chr19_27947159	Pr_3	TGTAGCTGGG TTTGGCAGAATCTGCCTT--------- ACCTTTTCAG	7	63.6364	NT
GM_S22989732	Pr	chr9_10365831	Pr_3	TGTAGTTGGG TTTGGCAGAATCTGCCTT--------- ATCATTTTCA	3	30	NT
GM_S22989690	Pr	chr9_10365831	Pr_3	TGTAGTTGGG TTTGGCAGAATCTGCCTT--------- ATCATTTTCA	2	16.6667	NT
GM_S22989489	Pr	chr9_10365831	Pr_3	TGTAGTTGGG TTTGGCAGAATCTGCCTT--------- ATCATTTTCA	8	66.6667	NT
GM_S22989697	Pr	chr9_10365831	Pr_3	TGTAGTTGGG TTTGGCAGAATCTGCCTT--------- ATCATTTTCA	2	16.6667	NT
GM_S22989593	Pr	chr9_10365831	Pr_3	TGTAGTTGGG TTTGGCAGAATCTGCCTT--------- ATCATTTTCA	1	8.33333	NT
GM_S22989466	Pr	chr20_48756093	Pr_on	TGTAGTTGGG TTTGGCAGAATCTGCCTT--------- CAGATTTTTG	1	9.09091	no
GM_S22990096	Un	chr20_48756452	Un_on	TGTGTTGTTT TTTGGTTCGGAGCTAGGC--------- AAGCCTATGT	3	25	no
GM_S22989775	Pr	chr20_48756093	Pr_on	TGTAGTTGGG TTTGGCAGAATCTGCCTT--------- GATTTTTGCA	1	8.33333	yes
GM_S22989967	Un	chr20_48756452	Un_on	TGTGTTGTTT TTTGGTTCGGAGCTAGGC--------- AGCCTATGTG	8	66.6667	yes
GM_S22990056	Un	chr20_48756452	Un_on	TGTGTTGTTT TTTGGTTCGGAGCTAGGC--------- GCCTATGTGA	7	58.3333	yes
GM_S22990011	Un	chr20_48756452	Un_on	TGTGTTGTTT TTTGGTTCGGAGCTAGGC--------- GCCTATGTGA	9	75	yes
GM_S22989889	Un	chr20_48756452	Un_on	TGTGTTGTTT TTTGGTTCGGAGCTAGGC--------- CTATGTGACA	1	8.33333	no
GM_S22989967	Un	chr20_48756452	Un_on	TGTGTTGTTT TTTGGTTCGGAGCTAGGC---AACAAA TCTAAGCCTA	10	83.3333	yes
GM_S22989799	Pr	chr20_48756093	Pr_on	TGTAGTTGGG TTTGGCAGAATCTGCCTT----ATACT ATCAGATTTT	1	8.33333	no
GM_S22989731	Pr	chr20_48756093	Pr_on	TGTAGTTGGG TTTGGCAGAATCTGCCTT------ACT ATCAGATTTT	1	8.33333	no
GM_S22990085	Un	chr20_48756452	Un_on	TGTGTTGTTT TTTGGTTCGGAGCTAGGC------AAA TCTAAGCCTA	3	27.2727	no
GM_S22989509	Pr	chr15_48807044	Pr_11	TGTAGCTGGG TTTGGCAGATTCTGCCTT-------AC TTACCTCTTC	1	8.33333	NT
GM_S22989712	Pr	chr15_48807044	Pr_11	TGTAGCTGGG TTTGGCAGATTCTGCCTT-------AC TTACCTCTTC	1	8.33333	NT
GM_S22989488	Pr	chr15_48807044	Pr_11	TGTAGCTGGG TTTGGCAGATTCTGCCTT-------AC TTACCTCTTC	3	27.2727	NT
GM_S22989745	Pr	chr14_27084488	Pr_2	TGTAGTTGGG TTTGGCAGAATCTGCCTT-------AT CTATTATTTT	4	33.3333	NT
GM_S22989625	Pr	chr9_10365831	Pr_3	TGTAGTTGGG TTTGGCAGAATCTGCCTT-------AC CTATCATTTT	8	66.6667	NT
GM_S22989769	Pr	chr9_10365831	Pr_3	TGTAGTTGGG TTTGGCAGAATCTGCCTT-------AC CTATCATTTT	10	83.3333	NT
GM_S22989583	Pr	chr9_10365831	Pr_3	TGTAGTTGGG TTTGGCAGAATCTGCCTT-------AC CTATCATTTT	9	81.8182	NT
GM_S22989661	Pr	chr9_10365831	Pr_3	TGTAGTTGGG TTTGGCAGAATCTGCCTT-------AC CTATCATTTT	8	66.6667	NT
GM_S22989765	Pr	chr9_10365831	Pr_3	TGTAGTTGGG TTTGGCAGAATCTGCCTT-------AC CTATCATTTT	8	66.6667	NT
GM_S22989603	Pr	chr9_10365831	Pr_3	TGTAGTTGGG TTTGGCAGAATCTGCCTT-------AC CTATCATTTT	1	8.33333	NT
GM_S22989529	Pr	chr9_10365831	Pr_3	TGTAGTTGGG TTTGGCAGAATCTGCCTT-------AC CTATCATTTT	1	9.09091	NT
GM_S22989652	Pr	chr20_48756093	Pr_on	TGTAGTTGGG TTTGGCAGAATCTGCCTT-------CT ATCAGATTTT	8	80	yes
GM_S22989625	Pr	chr20_48756093	Pr_on	TGTAGTTGGG TTTGGCAGAATCTGCCTT-------CT ATCAGATTTT	12	100	yes
GM_S22989504	Pr	chr20_48756093	Pr_on	TGTAGTTGGG TTTGGCAGAATCTGCCTT-------CT ATCAGATTTT	10	83.3333	yes
GM_S22989779	Pr	chr20_48756093	Pr_on	TGTAGTTGGG TTTGGCAGAATCTGCCTT-------CT ATCAGATTTT	4	33.3333	yes
GM_S22989454	Pr	chr20_48756093	Pr_on	TGTAGTTGGG TTTGGCAGAATCTGCCTT-------CT ATCAGATTTT	10	83.3333	yes
GM_S22989775	Pr	chr19_27947159	Pr_3	TGTAGCTGGG TTTGGCAGAATCTGCCTT--------C CTACCTTTTC	2	16.6667	NT
GM_S22989456	Pr	chr19_27947159	Pr_3	TGTAGCTGGG TTTGGCAGAATCTGCCTT--------C CTACCTTTTC	1	8.33333	NT
GM_S22989625	Pr	chr9_10365831	Pr_3	TGTAGTTGGG TTTGGCAGAATCTGCCTT--------C CTATCATTTT	1	8.33333	NT
GM_S22989485	Pr	chr9_10365831	Pr_3	TGTAGTTGGG TTTGGCAGAATCTGCCTT--------C CTATCATTTT	1	8.33333	NT
GM_S22989661	Pr	chr9_10365831	Pr_3	TGTAGTTGGG TTTGGCAGAATCTGCCTT--------C CTATCATTTT	1	8.33333	NT
GM_S22989454	Pr	chr9_10365831	Pr_3	TGTAGTTGGG TTTGGCAGAATCTGCCTT--------C CTATCATTTT	1	8.33333	NT
GM_S22989799	Pr	chr9_10365831	Pr_3	TGTAGTTGGG TTTGGCAGAATCTGCCTT--------C CTATCATTTT	6	50	NT
GM_S22989593	Pr	chr9_10365831	Pr_3	TGTAGTTGGG TTTGGCAGAATCTGCCTT--------C CTATCATTTT	9	75	NT
GM_S22989583	Pr	chr9_10365831	Pr_3	TGTAGTTGGG TTTGGCAGAATCTGCCTT--------C CTATCATTTT	1	9.09091	NT
GM_S22989504	Pr	chr9_10365831	Pr_3	TGTAGTTGGG TTTGGCAGAATCTGCCTT--------C CTATCATTTT	1	8.33333	NT
GM_S22989806	Pr	chr9_10365831	Pr_3	TGTAGTTGGG TTTGGCAGAATCTGCCTT--------C CTATCATTTT	9	75	NT
GM_S22989683	Pr	chr9_10365831	Pr_3	TGTAGTTGGG TTTGGCAGAATCTGCCTT--------C CTATCATTTT	9	75	NT
GM_S22989483	Pr	chr9_10365831	Pr_3	TGTAGTTGGG TTTGGCAGAATCTGCCTT--------C CTATCATTTT	10	83.3333	NT
GM_S22989488	Pr	chr9_10365831	Pr_3	TGTAGTTGGG TTTGGCAGAATCTGCCTT--------C CTATCATTTT	8	72.7273	NT
GM_S22989459	Pr	chr9_10365831	Pr_3	TGTAGTTGGG TTTGGCAGAATCTGCCTT--------C CTATCATTTT	10	83.3333	NT
GM_S22990076	Un	chr20_48756452	Un_on	TGTGTTGTTT TTTGGTTCGGAGCTAGGC--------A TCTAAGCCTA	1	9.09091	no
GM_S22989910	Un	chr20_48756452	Un_on	TGTGTTGTTT TTTGGTTCGGAGCTAGGC--------A TCTAAGCCTA	1	8.33333	no
GM_S22990032	Un	chr20_48756452	Un_on	TGTGTTGTTT TTTGGTTCGGAGCTAGGC--------A TCTAAGCCTA	8	66.6667	yes
GM_S22990085	Un	chr20_48756452	Un_on	TGTGTTGTTT TTTGGTTCGGAGCTAGGC--------A TCTAAGCCTA	6	54.5455	yes
GM_S22989825	Un	chr20_48756452	Un_on	TGTGTTGTTT TTTGGTTCGGAGCTAGGC--------A TCTAAGCCTA	4	33.3333	no
GM_S22990012	Un	chr20_48756452	Un_on	TGTGTTGTTT TTTGGTTCGGAGCTAGGC--------A TCTAAGCCTA	10	83.3333	yes
GM_S22989875	Un	chr20_48756452	Un_on	TGTGTTGTTT TTTGGTTCGGAGCTAGGC--------A TCTAAGCCTA	8	66.6667	yes
GM_S22989919	Un	chr20_48756452	Un_on	TGTGTTGTTT TTTGGTTCGGAGCTAGGC--------A TCTAAGCCTA	8	72.7273	yes
GM_S22989994	Un	chr20_48756452	Un_on	TGTGTTGTTT TTTGGTTCGGAGCTAGGC--------A TCTAAGCCTA	8	66.6667	yes
GM_S22990228	Un	chr20_48756452	Un_on	TGTGTTGTTT TTTGGTTCGGAGCTAGGC--------A TCTAAGCCTA	8	66.6667	yes
GM_S22989879	Un	chr20_48756452	Un_on	TGTGTTGTTT TTTGGTTCGGAGCTAGGC--------A TCTAAGCCTA	6	50	yes
GM_S22989848	Un	chr20_48756452	Un_on	TGTGTTGTTT TTTGGTTCGGAGCTAGGC--------A TCTAAGCCTA	1	9.09091	no
GM_S22990229	Un	chr20_48756452	Un_on	TGTGTTGTTT TTTGGTTCGGAGCTAGGC--------A TCTAAGCCTA	6	50	yes
GM_S22989845	Un	chr20_48756452	Un_on	TGTGTTGTTT TTTGGTTCGGAGCTAGGC--------A TCTAAGCCTA	9	75	yes
GM_S22990081	Un	chr20_48756452	Un_on	TGTGTTGTTT TTTGGTTCGGAGCTAGGC--------A TCTAAGCCTA	8	72.7273	yes
GM_S22990005	Un	chr20_48756452	Un_on	TGTGTTGTTT TTTGGTTCGGAGCTAGGC--------A TCTAAGCCTA	2	16.6667	yes
GM_S22989661	Pr	chr9_10365831	Pr_3	TGTAGTTGGG TTTGGCAGAATCTGCCTT--------- CTATCATTTT	2	16.6667	NT
GM_S22989593	Pr	chr9_10365831	Pr_3	TGTAGTTGGG TTTGGCAGAATCTGCCTT--------- CTATCATTTT	1	8.33333	NT
GM_S22989787	Pr	chr9_10365831	Pr_3	TGTAGTTGGG TTTGGCAGAATCTGCCTT--------- CTATCATTTT	1	8.33333	NT
GM_S22989563	Pr	chr20_48756093	Pr_on	TGTAGTTGGG TTTGGCAGAATCTGCCTT--------- ATCAGATTTT	1	8.33333	yes
GM_S22989772	Pr	chr20_48756093	Pr_on	TGTAGTTGGG TTTGGCAGAATCTGCCTT--------- ATCAGATTTT	9	75	no
GM_S22989690	Pr	chr20_48756093	Pr_on	TGTAGTTGGG TTTGGCAGAATCTGCCTT--------- ATCAGATTTT	8	66.6667	yes
GM_S22989709	Pr	chr20_48756093	Pr_on	TGTAGTTGGG TTTGGCAGAATCTGCCTT--------- ATCAGATTTT	8	66.6667	yes
GM_S22989483	Pr	chr20_48756093	Pr_on	TGTAGTTGGG TTTGGCAGAATCTGCCTT--------- ATCAGATTTT	10	83.3333	yes
GM_S22989558	Pr	chr20_48756093	Pr_on	TGTAGTTGGG TTTGGCAGAATCTGCCTT--------- ATCAGATTTT	6	50	yes
GM_S22989793	Pr	chr20_48756093	Pr_on	TGTAGTTGGG TTTGGCAGAATCTGCCTT--------- ATCAGATTTT	1	8.33333	no
GM_S22989657	Pr	chr20_48756093	Pr_on	TGTAGTTGGG TTTGGCAGAATCTGCCTT--------- ATCAGATTTT	1	8.33333	no
GM_S22989787	Pr	chr20_48756093	Pr_on	TGTAGTTGGG TTTGGCAGAATCTGCCTT--------- ATCAGATTTT	7	58.3333	yes
GM_S22989520	Pr	chr20_48756093	Pr_on	TGTAGTTGGG TTTGGCAGAATCTGCCTT--------- ATCAGATTTT	7	58.3333	yes
GM_S22989732	Pr	chr20_48756093	Pr_on	TGTAGTTGGG TTTGGCAGAATCTGCCTT--------- ATCAGATTTT	7	70	yes
GM_S22989789	Pr	chr20_48756093	Pr_on	TGTAGTTGGG TTTGGCAGAATCTGCCTT--------- ATCAGATTTT	1	9.09091	yes
GM_S22989529	Pr	chr20_48756093	Pr_on	TGTAGTTGGG TTTGGCAGAATCTGCCTT--------- ATCAGATTTT	1	9.09091	no
GM_S22989697	Pr	chr20_48756093	Pr_on	TGTAGTTGGG TTTGGCAGAATCTGCCTT--------- ATCAGATTTT	1	8.33333	no
GM_S22989592	Pr	chr20_48756093	Pr_on	TGTAGTTGGG TTTGGCAGAATCTGCCTT--------- ATCAGATTTT	1	8.33333	no
GM_S22989485	Pr	chr20_48756093	Pr_on	TGTAGTTGGG TTTGGCAGAATCTGCCTT--------- ATCAGATTTT	7	58.3333	yes
GM_S22989578	Pr	chr20_48756093	Pr_on	TGTAGTTGGG TTTGGCAGAATCTGCCTT--------- ATCAGATTTT	9	75	yes
GM_S22989583	Pr	chr20_48756093	Pr_on	TGTAGTTGGG TTTGGCAGAATCTGCCTT--------- ATCAGATTTT	11	100	yes
GM_S22989600	Pr	chr20_48756093	Pr_on	TGTAGTTGGG TTTGGCAGAATCTGCCTT--------- ATCAGATTTT	9	75	yes
GM_S22989731	Pr	chr20_48756093	Pr_on	TGTAGTTGGG TTTGGCAGAATCTGCCTT--------- ATCAGATTTT	1	8.33333	no
GM_S22990130	Un	chr20_48756452	Un_on	TGTGTTGTTT TTTGGTTCGGAGCTAGGCaa------- AAGCCTATGT	1	8.33333	no
GM_S22990155	Un	chr20_48756452	Un_on	TGTGTTCGGA aTTcGTTC------------------- TAAGCCTATG	7	63.6364	no
GM_S22989709	Pr	chr9_10365831	Pr_3	TGTAGTTGGG TTTGGCAGAATCTGCCTTT-------- ATCATTTTCA	1	8.33333	NT
GM_S22989779	Pr	chr9_10365831	Pr_3	TGTAGTTGGG TTTGGCAGAATCTGCCTTT-------- ATCATTTTCA	1	8.33333	NT
GM_S22989509	Pr	chr20_48756093	Pr_on	TGTAGTTGGG TTTGGCAGAATCTGCCTTT-------- CAGATTTTTG	7	58.3333	yes
GM_S22989775	Pr	chr20_48756093	Pr_on	TGTAGTTGGG TTTGGCAGAATCTGCCTTT-------- CAGATTTTTG	8	66.6667	yes
GM_S22989779	Pr	chr20_48756093	Pr_on	TGTAGTTGGG TTTGGCAGAATCTGCCTTT-------- CAGATTTTTG	1	8.33333	no
GM_S22989584	Pr	chr20_48756093	Pr_on	TGTAGTTGGG TTTGGCAGAATCTGCCTTT-------- CAGATTTTTG	9	81.8182	yes
GM_S22989603	Pr	chr20_48756093	Pr_on	TGTAGTTGGG TTTGGCAGAATCTGCCTTT-------- CAGATTTTTG	2	16.6667	no
GM_S22989745	Pr	chr20_48756093	Pr_on	TGTAGTTGGG TTTGGCAGAATCTGCCTTT-------- CAGATTTTTG	1	8.33333	no
GM_S22990100	Un	chr20_48756452	Un_on	TGTGTTGTTT TTTGGTTCGGAGCTAGGCT-------- AAGCCTATGT	1	8.33333	no
GM_S22990064	Un	chr20_48756452	Un_on	TGTGTTGTTT TTTGGTTCGGAGCTAGGCT-------- AAGCCTATGT	1	8.33333	no
GM_S22990130	Un	chr20_48756452	Un_on	TGTGTTGTTT TTTGGTTCGGAGCTAGGCT-------- AAGCCTATGT	9	75	yes
GM_S22989825	Un	chr20_48756452	Un_on	TGTGTTGTTT TTTGGTTCGGAGCTAGGCT-------- AAGCCTATGT	11	91.6667	yes
GM_S22990076	Un	chr20_48756452	Un_on	TGTGTTGTTT TTTGGTTCGGAGCTAGGCT-------- AAGCCTATGT	9	81.8182	yes
GM_S22990029	Un	chr20_48756452	Un_on	TGTGTTGTTT TTTGGTTCGGAGCTAGGCT-------- AAGCCTATGT	5	41.6667	yes
GM_S22989584	Pr	chr20_48756452	Un_on	TGTGTTGTTT TTTGGTTCGGAGCTAGGCT-------- AAGCCTATGT	1	9.09091	no
GM_S22989889	Un	chr20_48756452	Un_on	TGTGTTGTTT TTTGGTTCGGAGCTAGGCT-------- AAGCCTATGT	8	66.6667	yes
GM_S22990140	Un	chr20_48756452	Un_on	TGTGTTGTTT TTTGGTTCGGAGCTAGGCT-------- AAGCCTATGT	9	75	yes
GM_S22990012	Un	chr20_48756452	Un_on	TGTGTTGTTT TTTGGTTCGGAGCTAGGCT-------- AAGCCTATGT	9	75	no
GM_S22990230	Un	chr20_48756452	Un_on	TGTGTTGTTT TTTGGTTCGGAGCTAGGCT-------- AAGCCTATGT	8	66.6667	yes
GM_S22990053	Un	chr20_48756452	Un_on	TGTGTTGTTT TTTGGTTCGGAGCTAGGCT-------- AAGCCTATGT	9	75	yes
GM_S22990209	Un	chr20_48756452	Un_on	TGTGTTGTTT TTTGGTTCGGAGCTAGGCT-------- AAGCCTATGT	8	72.7273	yes
GM_S22990145	Un	chr20_48756452	Un_on	TGTGTTGTTT TTTGGTTCGGAGCTAGGCT-------- AAGCCTATGT	1	8.33333	no
GM_S22990014	Un	chr20_48756452	Un_on	TGTGTTGTTT TTTGGTTCGGAGCTAGGCT-------- AAGCCTATGT	7	58.3333	yes
GM_S22990166	Un	chr20_48756452	Un_on	TGTGTTGTTT TTTGGTTCGGAGCTAGGCT-------- AAGCCTATGT	1	9.09091	no
GM_S22990199	Un	chr20_48756452	Un_on	TGTGTTGTTT TTTGGTTCGGAGCTAGGCT-------- AAGCCTATGT	1	8.33333	no
GM_S22989823	Un	chr20_48756452	Un_on	TGTGTTGTTT TTTGGTTCGGAGCTAGGCT-------- AGCCTATGTG	8	66.6667	no
GM_S22990167	Un	chr20_48756452	Un_on	TGTGTTGTTT TTTGGTTCGGAGCTAGGCT-------- AGCCTATGTG	8	66.6667	yes
GM_S22990127	Un	chr20_48756452	Un_on	TGTGTTGTTT TTTGGTTCGGAGCTAGGCT-------- GCCTATGTGA	10	83.3333	yes
GM_S22990036	Un	chr20_48756452	Un_on	TGTGTTGTTT TTTGGTTCGGAGCTAGGCT-------- CCTATGTGAC	1	8.33333	no
GM_S22990032	Un	chr20_48756452	Un_on	TGTGTTGTTT TTTGGTTCGGAGCTAGGCT-------- ATGTGACATT	9	75	yes
GM_S22990036	Un	chr20_48756452	Un_on	TGTGTTGTTT TTTGGTTCGGAGCTAGGCT-------- ATGTGACATT	3	25	no
GM_S22990041	Un	chr20_48756452	Un_on	TGTGTTGTTT TTTGGTTCGGAGCTAGGCT-------- ATGTGACATT	5	50	yes
GM_S22990139	Un	chr20_48756452	Un_on	TGTGTTGTTT TTTGGTTCGGAGCTAGGCT-------- ATGTGACATT	3	25	yes
GM_S22989485	Pr	chr9_10365831	Pr_3	TGTAGTTGGG TTTGGCAGAATCTGCCTTT-------- CAGTACACCT	8	66.6667	NT
GM_S22989466	Pr	chr9_10365831	Pr_3	TGTAGTTGGG TTTGGCAGAATCTGCCTTT--AATTAC CTATCATTTT	1	9.09091	NT
GM_S22989919	Un	chr20_48756452	Un_on	TGTGTTGTTT TTTGGTTCGGAGCTAGGCT-------- GACATTTTTT	1	9.09091	no
GM_S22989600	Pr	chr20_48770908	Pr_8	TGTAGTTGGG TTTGGCAGAATATGCCTTT-------- ACACCTAGTA	1	8.33333	NT
GM_S22989633	Pr	chr9_10365831	Pr_3	TGTAGTTGGG TTTGGCAGAATCTGCCTTT---ATTAC CTATCATTTT	2	16.6667	NT
GM_S22989619	Pr	chr9_10365831	Pr_3	TGTAGTTGGG TTTGGCAGAATCTGCCTTT---ATTAC CTATCATTTT	2	18.1818	NT
GM_S22989779	Pr	chr20_48756093	Pr_on	TGTAGTTGGG TTTGGCAGAATCTGCCTTT---ATACT ATCAGATTTT	1	8.33333	no
GM_S22989504	Pr	chr20_48756093	Pr_on	TGTAGTTGGG TTTGGCAGAATCTGCCTTT---ATACT ATCAGATTTT	1	8.33333	no
GM_S22989603	Pr	chr20_48756093	Pr_on	TGTAGTTGGG TTTGGCAGAATCTGCCTTT---ATACT ATCAGATTTT	4	33.3333	no
GM_S22989575	Pr	chr20_48756093	Pr_on	TGTAGTTGGG TTTGGCAGAATCTGCCTTT---ATACT ATCAGATTTT	1	8.33333	no
GM_S22989546	Pr	chr20_48756093	Pr_on	TGTAGTTGGG TTTGGCAGAATCTGCCTTT---ATACT ATCAGATTTT	1	8.33333	no
GM_S22989466	Pr	chr20_48756093	Pr_on	TGTAGTTGGG TTTGGCAGAATCTGCCTTT---ATACT ATCAGATTTT	1	9.09091	no
GM_S22990155	Un	chr20_48756452	Un_on	TGTGTTGTTT TTTGGTTCGGAGCTAGGCT---ACAAA TCTAAGCCTA	10	90.9091	yes
GM_S22990014	Un	chr20_48756452	Un_on	TGTGTTGTTT TTTGGTTCGGAGCTAGGCT---ACAAA TCTAAGCCTA	4	33.3333	no
GM_S22989852	Un	chr20_48756452	Un_on	TGTGTTGTTT TTTGGTTCGGAGCTAGGCT---ACAAA TCTAAGCCTA	7	58.3333	no
GM_S22989930	Un	chr20_48756452	Un_on	TGTGTTGTTT TTTGGTTCGGAGCTAGGCT---ACAAA TCTAAGCCTA	7	63.6364	yes
GM_S22990145	Un	chr20_48756452	Un_on	TGTGTTGTTT TTTGGTTCGGAGCTAGGCT---ACAAA TCTAAGCCTA	1	8.33333	no
GM_S22990100	Un	chr20_48756452	Un_on	TGTGTTGTTT TTTGGTTCGGAGCTAGGCT---ACAAA TCTAAGCCTA	12	100	yes
GM_S22989483	Pr	chr9_10365831	Pr_3	TGTAGTTGGG TTTGGCAGAATCTGCCTTT-----TAC CTATCATTTT	6	50	NT
GM_S22989619	Pr	chr9_10365831	Pr_3	TGTAGTTGGG TTTGGCAGAATCTGCCTTT-----TAC CTATCATTTT	8	72.7273	NT
GM_S22989734	Pr	chr9_10365831	Pr_3	TGTAGTTGGG TTTGGCAGAATCTGCCTTT-----TAC CTATCATTTT	2	22.2222	NT
GM_S22989776	Pr	chr9_10365831	Pr_3	TGTAGTTGGG TTTGGCAGAATCTGCCTTT-----TAC CTATCATTTT	1	9.09091	NT
GM_S22989558	Pr	chr9_10365831	Pr_3	TGTAGTTGGG TTTGGCAGAATCTGCCTTT-----TAC CTATCATTTT	1	8.33333	NT
GM_S22989633	Pr	chr20_48756093	Pr_on	TGTAGTTGGG TTTGGCAGAATCTGCCTTT-----ACT ATCAGATTTT	1	8.33333	no
GM_S22989709	Pr	chr20_48756093	Pr_on	TGTAGTTGGG TTTGGCAGAATCTGCCTTT-----ACT ATCAGATTTT	10	83.3333	yes
GM_S22989734	Pr	chr20_48756093	Pr_on	TGTAGTTGGG TTTGGCAGAATCTGCCTTT-----ACT ATCAGATTTT	3	33.3333	yes
GM_S22989769	Pr	chr20_48756093	Pr_on	TGTAGTTGGG TTTGGCAGAATCTGCCTTT-----ACT ATCAGATTTT	2	16.6667	no
GM_S22989658	Pr	chr9_10365831	Pr_3	TGTAGTTGGG TTTGGCAGAATCTGCCTTT------AC CTATCATTTT	6	50	NT
GM_S22989504	Pr	chr9_10365831	Pr_3	TGTAGTTGGG TTTGGCAGAATCTGCCTTT------AC CTATCATTTT	10	83.3333	NT
GM_S22989578	Pr	chr9_10365831	Pr_3	TGTAGTTGGG TTTGGCAGAATCTGCCTTT------AC CTATCATTTT	2	16.6667	NT
GM_S22989709	Pr	chr9_10365831	Pr_3	TGTAGTTGGG TTTGGCAGAATCTGCCTTT------AC CTATCATTTT	8	66.6667	NT
GM_S22989546	Pr	chr9_10365831	Pr_3	TGTAGTTGGG TTTGGCAGAATCTGCCTTT------AC CTATCATTTT	10	83.3333	NT
GM_S22989603	Pr	chr9_10365831	Pr_3	TGTAGTTGGG TTTGGCAGAATCTGCCTTT------AC CTATCATTTT	4	33.3333	NT
GM_S22989466	Pr	chr9_10365831	Pr_3	TGTAGTTGGG TTTGGCAGAATCTGCCTTT------AC CTATCATTTT	2	18.1818	NT
GM_S22989759	Pr	chr9_10365831	Pr_3	TGTAGTTGGG TTTGGCAGAATCTGCCTTT------AC CTATCATTTT	1	8.33333	NT
GM_S22989563	Pr	chr9_10365831	Pr_3	TGTAGTTGGG TTTGGCAGAATCTGCCTTT------AC CTATCATTTT	1	8.33333	NT
GM_S22989789	Pr	chr20_48756093	Pr_on	TGTAGTTGGG TTTGGCAGAATCTGCCTTT------CT ATCAGATTTT	1	9.09091	no
GM_S22989697	Pr	chr20_48756093	Pr_on	TGTAGTTGGG TTTGGCAGAATCTGCCTTT------CT ATCAGATTTT	8	66.6667	yes
GM_S22989742	Pr	chr20_48756093	Pr_on	TGTAGTTGGG TTTGGCAGAATCTGCCTTT------CT ATCAGATTTT	1	8.33333	no
GM_S22989776	Pr	chr20_48756093	Pr_on	TGTAGTTGGG TTTGGCAGAATCTGCCTTT------CT ATCAGATTTT	5	45.4545	yes
GM_S22989772	Pr	chr18_12175879	Pr_11	TGTAGCTGGG TTTGGCAGATTCTGCCTTT-------C TTACCTCTTC	1	8.33333	NT
GM_S22989793	Pr	chr9_10365831	Pr_3	TGTAGTTGGG TTTGGCAGAATCTGCCTTT-------C CTATCATTTT	7	58.3333	NT
GM_S22989799	Pr	chr20_48756093	Pr_on	TGTAGTTGGG TTTGGCAGAATCTGCCTTT-------T ATCAGATTTT	1	8.33333	no
GM_S22990100	Un	chr20_48756452	Un_on	TGTGTTGTTT TTTGGTTCGGAGCTAGGCT-------A TCTAAGCCTA	1	8.33333	no
GM_S22990145	Un	chr20_48756452	Un_on	TGTGTTGTTT TTTGGTTCGGAGCTAGGCT-------A TCTAAGCCTA	8	66.6667	yes
GM_S22989852	Un	chr20_48756452	Un_on	TGTGTTGTTT TTTGGTTCGGAGCTAGGCT-------A TCTAAGCCTA	9	75	yes
GM_S22990017	Un	chr20_48756452	Un_on	TGTGTTGTTT TTTGGTTCGGAGCTAGGCT-------A TCTAAGCCTA	6	50	yes
GM_S22989848	Un	chr20_48756452	Un_on	TGTGTTGTTT TTTGGTTCGGAGCTAGGCT-------A TCTAAGCCTA	1	9.09091	no
GM_S22989465	Pr	chr9_10365831	Pr_3	TGTAGTTGGG TTTGGCAGAATCTGCCTTT-------- CTATCATTTT	8	72.7273	NT
GM_S22989596	Pr	chr9_10365831	Pr_3	TGTAGTTGGG TTTGGCAGAATCTGCCTTT-------- CTATCATTTT	9	75	NT
GM_S22989563	Pr	chr9_10365831	Pr_3	TGTAGTTGGG TTTGGCAGAATCTGCCTTT-------- CTATCATTTT	1	8.33333	NT
GM_S22989793	Pr	chr20_48756093	Pr_on	TGTAGTTGGG TTTGGCAGAATCTGCCTTT-------- ATCAGATTTT	7	58.3333	yes
GM_S22989690	Pr	chr20_48756093	Pr_on	TGTAGTTGGG TTTGGCAGAATCTGCCTTT-------- ATCAGATTTT	9	75	yes
GM_S22989799	Pr	chr20_48756093	Pr_on	TGTAGTTGGG TTTGGCAGAATCTGCCTTT-------- ATCAGATTTT	6	50	yes
GM_S22989511	Pr	chr20_48756093	Pr_on	TGTAGTTGGG TTTGGCAGAATCTGCCTTT-------- ATCAGATTTT	10	83.3333	yes
GM_S22989459	Pr	chr20_48756093	Pr_on	TGTAGTTGGG TTTGGCAGAATCTGCCTTT-------- ATCAGATTTT	11	91.6667	yes
GM_S22989625	Pr	chr20_48756093	Pr_on	TGTAGTTGGG TTTGGCAGAATCTGCCTTT-------- ATCAGATTTT	2	16.6667	yes
GM_S22989465	Pr	chr20_48756093	Pr_on	TGTAGTTGGG TTTGGCAGAATCTGCCTTT-------- ATCAGATTTT	6	54.5455	yes
GM_S22989789	Pr	chr20_48756093	Pr_on	TGTAGTTGGG TTTGGCAGAATCTGCCTTT-------- ATCAGATTTT	1	9.09091	no
GM_S22989509	Pr	chr20_48756093	Pr_on	TGTAGTTGGG TTTGGCAGAATCTGCCTTT-------- ATCAGATTTT	2	16.6667	no
GM_S22989504	Pr	chr20_48756093	Pr_on	TGTAGTTGGG TTTGGCAGAATCTGCCTTT-------- ATCAGATTTT	1	8.33333	no
GM_S22989848	Un	chr20_48756452	Un_on	TGTGTTGTTT TTTGGTTCGGAGCTAGGCT-------- CTAAGCCTAT	1	9.09091	no
GM_S22990036	Un	chr20_48756452	Un_on	TGTGTTGTTT TTTGGTTCGGAGCTAGGCT-------- CTAAGCCTAT	6	50	yes
GM_S22990076	Un	chr20_48756452	Un_on	TGTGTTGTTT TTTGGTTCGGAGCTAGGCT-------- CTAAGCCTAT	8	72.7273	yes
GM_S22990082	Un	chr20_48756452	Un_on	TGTGTTGTTT TTTGGTTCGGAGCTAGGCT-------- CTAAGCCTAT	6	50	yes
GM_S22989842	Un	chr20_48756452	Un_on	TGTGTTGTTT TTTGGTTCGGAGCTAGGCT-------- CTAAGCCTAT	11	91.6667	yes
GM_S22989825	Un	chr20_48756452	Un_on	TGTGTTGTTT TTTGGTTCGGAGCTAGGCT-------- CTAAGCCTAT	3	25	yes
GM_S22990017	Un	chr20_48756452	Un_on	TGTGTTGTTT TTTGGTTCGGAGCTAGGCT-------- CTAAGCCTAT	8	66.6667	yes
GM_S22990127	Un	chr20_48756452	Un_on	TGTGTTGTTT TTTGGTTCGGAGCTAGGCT-------- CTAAGCCTAT	11	91.6667	yes
GM_S22989875	Un	chr20_48756452	Un_on	TGTGTTGTTT TTTGGTTCGGAGCTAGGCT-------- CTAAGCCTAT	9	75	yes
GM_S22990064	Un	chr20_48756452	Un_on	TGTGTTGTTT TTTGGTTCGGAGCTAGGCT-------- CTAAGCCTAT	9	75	yes
GM_S22990209	Un	chr20_48756452	Un_on	TGTGTTGTTT TTTGGTTCGGAGCTAGGCTT------- AAGCCTATGT	1	9.09091	no
GM_S22989873	Un	chr20_48756452	Un_on	TGTGTTGTTT TTTGGTTCGGAGCTAGGCTT------- AAGCCTATGT	10	83.3333	yes
GM_S22990192	Un	chr20_48756452	Un_on	TGTGTTGTTT TTTGGTTCGGAGCTAGGCTT------- AAGCCTATGT	9	81.8182	yes
GM_S22989919	Un	chr20_48756452	Un_on	TGTGTTGTTT TTTGGTTCGGAGCTAGGCTT------- AAGCCTATGT	1	9.09091	no
GM_S22989930	Un	chr20_48756452	Un_on	TGTGTTGTTT TTTGGTTCGGAGCTAGGCTT------- AAGCCTATGT	1	9.09091	no
GM_S22989848	Un	chr20_48756452	Un_on	TGTGTTGTTT TTTGGTTCGGAGCTAGGCTT------- AAGCCTATGT	1	9.09091	no
GM_S22989873	Un	chr20_48756452	Un_on	TGTGTTGTTT TTTGGTTCGGAGCTAGGCTT------- TATGTGACAT	11	91.6667	yes
GM_S22990096	Un	chr20_48756452	Un_on	TGTGTTGTTT TTTGGTTCGGAGCTAGGCTT------- ATGTGACATT	7	58.3333	no
GM_S22990085	Un	chr20_48756452	Un_on	TGTGTTGTTT TTTGGTTCGGAGCTAGGCTT------- ATGTGACATT	3	27.2727	no
GM_S22990167	Un	chr20_48756452	Un_on	TGTGTTGTTT TTTGGTTCGGAGCTAGGCTT------- ATGTGACATT	1	8.33333	no
GM_S22989772	Pr	chr14_27084488	Pr_2	TGTAGTTGGG TTTGGCAGAATCTGCCTTTG-----AT CTATTATTTT	8	66.6667	NT
GM_S22989520	Pr	chr9_26789771	Pr_2	TGTAGTTGGG TTTGGCAGAATCTGCCTTTG-----AT CTATTATTTT	1	8.33333	NT
GM_S22989592	Pr	chr9_10365831	Pr_3	TGTAGTTGGG TTTGGCAGAATCTGCCTTTG-----AC CTATCATTTT	1	8.33333	NT
GM_S22989625	Pr	chr9_10365831	Pr_3	TGTAGTTGGG TTTGGCAGAATCTGCCTTTG-----AC CTATCATTTT	9	75	NT
GM_S22989690	Pr	chr9_10365831	Pr_3	TGTAGTTGGG TTTGGCAGAATCTGCCTTTG-----AC CTATCATTTT	10	83.3333	NT
GM_S22989530	Pr	chr9_10365831	Pr_3	TGTAGTTGGG TTTGGCAGAATCTGCCTTTG-----AC CTATCATTTT	9	75	NT
GM_S22989806	Pr	chr9_10365831	Pr_3	TGTAGTTGGG TTTGGCAGAATCTGCCTTTG-----AC CTATCATTTT	7	58.3333	NT
GM_S22989731	Pr	chr9_10365831	Pr_3	TGTAGTTGGG TTTGGCAGAATCTGCCTTTG-----AC CTATCATTTT	6	50	NT
GM_S22989775	Pr	chr9_10365831	Pr_3	TGTAGTTGGG TTTGGCAGAATCTGCCTTTG-----AC CTATCATTTT	7	58.3333	NT
GM_S22989603	Pr	chr9_10365831	Pr_3	TGTAGTTGGG TTTGGCAGAATCTGCCTTTG-----AC CTATCATTTT	1	8.33333	NT
GM_S22989657	Pr	chr20_48756093	Pr_on	TGTAGTTGGG TTTGGCAGAATCTGCCTTTG-----CT ATCAGATTTT	4	33.3333	yes
GM_S22989779	Pr	chr20_48756093	Pr_on	TGTAGTTGGG TTTGGCAGAATCTGCCTTTG-----CT ATCAGATTTT	6	50	yes
GM_S22989593	Pr	chr20_48756093	Pr_on	TGTAGTTGGG TTTGGCAGAATCTGCCTTTG-----CT ATCAGATTTT	10	83.3333	yes
GM_S22989769	Pr	chr20_48756093	Pr_on	TGTAGTTGGG TTTGGCAGAATCTGCCTTTG-----CT ATCAGATTTT	4	33.3333	yes
GM_S22989759	Pr	chr20_48756093	Pr_on	TGTAGTTGGG TTTGGCAGAATCTGCCTTTG-----CT ATCAGATTTT	1	8.33333	no
GM_S22989732	Pr	chr9_10365831	Pr_3	TGTAGTTGGG TTTGGCAGAATCTGCCTTTG------C CTATCATTTT	6	60	NT
GM_S22989520	Pr	chr9_10365831	Pr_3	TGTAGTTGGG TTTGGCAGAATCTGCCTTTG------C CTATCATTTT	4	33.3333	NT
GM_S22989509	Pr	chr9_10365831	Pr_3	TGTAGTTGGG TTTGGCAGAATCTGCCTTTG------C CTATCATTTT	9	75	NT
GM_S22989584	Pr	chr9_10365831	Pr_3	TGTAGTTGGG TTTGGCAGAATCTGCCTTTG------C CTATCATTTT	6	54.5455	NT
GM_S22989731	Pr	chr9_10365831	Pr_3	TGTAGTTGGG TTTGGCAGAATCTGCCTTTG------C CTATCATTTT	1	8.33333	NT
GM_S22989489	Pr	chr9_10365831	Pr_3	TGTAGTTGGG TTTGGCAGAATCTGCCTTTG------C CTATCATTTT	1	8.33333	NT
GM_S22989563	Pr	chr9_10365831	Pr_3	TGTAGTTGGG TTTGGCAGAATCTGCCTTTG------C CTATCATTTT	1	8.33333	NT
GM_S22989734	Pr	chr9_10365831	Pr_3	TGTAGTTGGG TTTGGCAGAATCTGCCTTTG------C CTATCATTTT	1	11.1111	NT
GM_S22989910	Un	chr20_48756452	Un_on	TGTGTTGTTT TTTGGTTCGGAGCTAGGCTT------A TCTAAGCCTA	7	58.3333	yes
GM_S22990235	Un	chr20_48756452	Un_on	TGTGTTGTTT TTTGGTTCGGAGCTAGGCTT------A TCTAAGCCTA	7	58.3333	yes
GM_S22989732	Pr	chr14_27084488	Pr_2	TGTAGTTGGG TTTGGCAGAATCTGCCTTTG------- CTATTATTTT	7	70	NT
GM_S22989733	Pr	chr20_48756093	Pr_on	TGTAGTTGGG TTTGGCAGAATCTGCCTTTG------- ATCAGATTTT	10	83.3333	yes
GM_S22990194	Un	chr20_48756452	Un_on	TGTGTTGTTT TTTGGTTCGGAGCTAGGCTT------- TCTAAGCCTA	6	54.5455	yes
GM_S22990235	Un	chr20_48756452	Un_on	TGTGTTGTTT TTTGGTTCGGAGCTAGGCTT------- TAAGCCTATG	7	58.3333	yes
GM_S22990166	Un	chr20_48756452	Un_on	TGTGTTGTTT TTTGGTTCGGAGCTAGGCTT------- TAAGCCTATG	1	9.09091	no
GM_S22990029	Un	chr20_48756452	Un_on	TGTGTTGTTT TTTGGTTCGGAGCTAGGCTTt------ TATGTGACAT	9	75	no
GM_S22990130	Un	chr20_48756452	Un_on	TGTGTTGTTT TTTGGTTCGGAGCTAGGCTTC------ CTATGTGACA	1	8.33333	no
GM_S22989520	Pr	chr14_41419116	Pr_3	TGTAGCTGGG TTTGGCAGAATCTGCCTTTGT---TAC CTACCTTTTC	1	8.33333	NT
GM_S22989603	Pr	chr20_48756093	Pr_on	TGTAGTTGGG TTTGGCAGAATCTGCCTTTGT----CT ATCAGATTTT	2	16.6667	no
GM_S22989485	Pr	chr18_10347323	Pr_2	TGTAGTTGGG TTTGGCAGAATCTGCCTTTGT-----T CTATTATTTT	7	58.3333	NT
GM_S22989689	Pr	chr3_10955691	Pr_2	TGTAGTTGGG TTTGGCAGAATCTGCCTTTGT-----T CTATTATTTT	1	10	NT
GM_S22989485	Pr	chr9_10365831	Pr_3	TGTAGTTGGG TTTGGCAGAATCTGCCTTTGT-----C CTATCATTTT	7	58.3333	NT
GM_S22989697	Pr	chr9_10365831	Pr_3	TGTAGTTGGG TTTGGCAGAATCTGCCTTTGT-----C CTATCATTTT	1	8.33333	NT
GM_S22989600	Pr	chr9_10365831	Pr_3	TGTAGTTGGG TTTGGCAGAATCTGCCTTTGT-----C CTATCATTTT	3	25	NT
GM_S22989504	Pr	chr9_10365831	Pr_3	TGTAGTTGGG TTTGGCAGAATCTGCCTTTGT-----C CTATCATTTT	2	16.6667	NT
GM_S22989483	Pr	chr20_48756093	Pr_on	TGTAGTTGGG TTTGGCAGAATCTGCCTTTGT-----T ATCAGATTTT	10	83.3333	yes
GM_S22989489	Pr	chr20_48756093	Pr_on	TGTAGTTGGG TTTGGCAGAATCTGCCTTTGT-----T ATCAGATTTT	10	83.3333	yes
GM_S22989731	Pr	chr20_48756093	Pr_on	TGTAGTTGGG TTTGGCAGAATCTGCCTTTGT-----T ATCAGATTTT	7	58.3333	yes
GM_S22989485	Pr	chr20_48756093	Pr_on	TGTAGTTGGG TTTGGCAGAATCTGCCTTTGT-----T ATCAGATTTT	1	8.33333	no
GM_S22989622	Pr	chr3_10955691	Pr_2	TGTAGTTGGG TTTGGCAGAATCTGCCTTTGT------ CTATTATTTT	1	9.09091	NT
GM_S22989622	Pr	chr3_9455906	Pr_2	TGTAGTTGGG TTTGGCAGAATCTGCCTTTGT------ CTATTATTTT	1	9.09091	NT
GM_S22989596	Pr	chr9_10365831	Pr_3	TGTAGTTGGG TTTGGCAGAATCTGCCTTTGT------ CTATCATTTT	11	91.6667	NT
GM_S22990140	Un	chr20_48756452	Un_on	TGTGTTGTTT TTTGGTTCGGAGCTAGGCTTC------ TCTAAGCCTA	8	66.6667	yes
GM_S22989593	Pr	chr9_10365831	Pr_3	TGTAGTTGGG TTTGGCAGAATCTGCCTTTGT------ TATCATTTTC	1	8.33333	NT
GM_S22989657	Pr	chr20_48756093	Pr_on	TGTAGTTGGG TTTGGCAGAATCTGCCTTTGT------ CAGATTTTTG	1	8.33333	no
GM_S22989775	Pr	chr20_48756093	Pr_on	TGTAGTTGGG TTTGGCAGAATCTGCCTTTGT------ CAGATTTTTG	2	16.6667	no
GM_S22989652	Pr	chr20_48756093	Pr_on	TGTAGTTGGG TTTGGCAGAATCTGCCTTTGT------ CAGATTTTTG	6	60	yes
GM_S22989633	Pr	chr20_48756093	Pr_on	TGTAGTTGGG TTTGGCAGAATCTGCCTTTGT------ CAGATTTTTG	9	75	yes
GM_S22989789	Pr	chr20_48756093	Pr_on	TGTAGTTGGG TTTGGCAGAATCTGCCTTTGT------ CAGATTTTTG	1	9.09091	no
GM_S22989910	Un	chr20_48756452	Un_on	TGTGTTGTTT TTTGGTTCGGAGCTAGGCTTC------ TAAGCCTATG	1	8.33333	no
GM_S22990130	Un	chr20_48756452	Un_on	TGTGTTGTTT TTTGGTTCGGAGCTAGGCTTC------ TAAGCCTATG	1	8.33333	no
GM_S22990148	Un	chr20_48756452	Un_on	TGTGTTGTTT TTTGGTTCGGAGCTAGGCTTC------ TAAGCCTATG	9	75	yes
GM_S22990184	Un	chr20_48756452	Un_on	TGTGTTGTTT TTTGGTTCGGAGCTAGGCTTC------ TAAGCCTATG	7	58.3333	yes
GM_S22990053	Un	chr20_48756452	Un_on	TGTGTTGTTT TTTGGTTCGGAGCTAGGCTTC------ TAAGCCTATG	10	83.3333	yes
GM_S22990167	Un	chr20_48756452	Un_on	TGTGTTGTTT TTTGGTTCGGAGCTAGGCTTC------ TAAGCCTATG	5	41.6667	yes
GM_S22990096	Un	chr20_48756452	Un_on	TGTGTTGTTT TTTGGTTCGGAGCTAGGCTTC------ TAAGCCTATG	4	33.3333	yes
GM_S22990209	Un	chr20_48756452	Un_on	TGTGTTGTTT TTTGGTTCGGAGCTAGGCTTC------ TAAGCCTATG	7	63.6364	yes
GM_S22989994	Un	chr20_48756452	Un_on	TGTGTTGTTT TTTGGTTCGGAGCTAGGCTTC------ TAAGCCTATG	10	83.3333	yes
GM_S22990026	Un	chr20_48756452	Un_on	TGTGTTGTTT TTTGGTTCGGAGCTAGGCTTC------ TAAGCCTATG	7	63.6364	yes
GM_S22989823	Un	chr20_48756452	Un_on	TGTGTTGTTT TTTGGTTCGGAGCTAGGCTTC------ TAAGCCTATG	7	58.3333	no
GM_S22989919	Un	chr20_48756452	Un_on	TGTGTTGTTT TTTGGTTCGGAGCTAGGCTTC------ TAAGCCTATG	1	9.09091	yes
GM_S22989848	Un	chr20_48756452	Un_on	TGTGTTGTTT TTTGGTTCGGAGCTAGGCTTC------ TAAGCCTATG	1	9.09091	no
GM_S22989940	Un	chr20_48756452	Un_on	TGTGTTGTTT TTTGGTTCGGAGCTAGGCTTC------ TAAGCCTATG	5	41.6667	no
GM_S22989960	Un	chr20_48756452	Un_on	TGTGTTGTTT TTTGGTTCGGAGCTAGGCTTC------ TAAGCCTATG	1	8.33333	no
GM_S22990166	Un	chr20_48756452	Un_on	TGTGTTGTTT TTTGGTTCGGAGCTAGGCTTC------ TAAGCCTATG	1	9.09091	no
GM_S22989930	Un	chr20_48756452	Un_on	TGTGTTGTTT TTTGGTTCGGAGCTAGGCTTC------ TAAGCCTATG	1	9.09091	no
GM_S22990016	Un	chr20_48756452	Un_on	TGTGTTGTTT TTTGGTTCGGAGCTAGGCTTC------ TAAGCCTATG	6	50	yes
GM_S22990139	Un	chr20_48756452	Un_on	TGTGTTGTTT TTTGGTTCGGAGCTAGGCTTC------ TAAGCCTATG	5	41.6667	yes
GM_S22989652	Pr	chr9_10365831	Pr_3	TGTAGTTGGG TTTGGCAGAATCTGCCTTTGTA-TTAC CTATCATTTT	1	10	NT
GM_S22989575	Pr	chr20_48756093	Pr_on	TGTAGTTGGG TTTGGCAGAATCTGCCTTTGTA---CT ATCAGATTTT	1	8.33333	no
GM_S22989731	Pr	chr20_48756093	Pr_on	TGTAGTTGGG TTTGGCAGAATCTGCCTTTGTA---CT ATCAGATTTT	9	75	yes
GM_S22989603	Pr	chr20_48756093	Pr_on	TGTAGTTGGG TTTGGCAGAATCTGCCTTTGTA---CT ATCAGATTTT	1	8.33333	no
GM_S22989658	Pr	chr20_48756093	Pr_on	TGTAGTTGGG TTTGGCAGAATCTGCCTTTGTA---CT ATCAGATTTT	11	91.6667	yes
GM_S22989779	Pr	chr20_48756093	Pr_on	TGTAGTTGGG TTTGGCAGAATCTGCCTTTGTA---CT ATCAGATTTT	1	8.33333	no
GM_S22989586	Pr	chr9_10365831	Pr_3	TGTAGTTGGG TTTGGCAGAATCTGCCTTTGTA----- TATTAATACT	9	75	NT
GM_S22989765	Pr	chr14_27084488	Pr_2	TGTAGTTGGG TTTGGCAGAATCTGCCTTTGTA----T CTATTATTTT	2	16.6667	NT
GM_S22989775	Pr	chr14_27084488	Pr_2	TGTAGTTGGG TTTGGCAGAATCTGCCTTTGTA----T CTATTATTTT	1	8.33333	NT
GM_S22989709	Pr	chr19_12052265	Pr_2	TGTAGTTGGG TTTGGCAGAATCTGCCTTTGTA----T CTATTATTTT	3	25	NT
GM_S22989765	Pr	chr3_10955691	Pr_2	TGTAGTTGGG TTTGGCAGAATCTGCCTTTGTA----T CTATTATTTT	7	58.3333	NT
GM_S22989775	Pr	chr3_10955691	Pr_2	TGTAGTTGGG TTTGGCAGAATCTGCCTTTGTA----T CTATTATTTT	1	8.33333	NT
GM_S22989765	Pr	chr3_9455906	Pr_2	TGTAGTTGGG TTTGGCAGAATCTGCCTTTGTA----T CTATTATTTT	8	66.6667	NT
GM_S22989775	Pr	chr3_9455906	Pr_2	TGTAGTTGGG TTTGGCAGAATCTGCCTTTGTA----T CTATTATTTT	1	8.33333	NT
GM_S22989709	Pr	chr9_26789771	Pr_2	TGTAGTTGGG TTTGGCAGAATCTGCCTTTGTA----T CTATTATTTT	2	16.6667	NT
GM_S22989731	Pr	chr14_41419116	Pr_3	TGTAGCTGGG TTTGGCAGAATCTGCCTTTGTA----C CTACCTTTTT	1	8.33333	NT
GM_S22989593	Pr	chr14_41419116	Pr_3	TGTAGCTGGG TTTGGCAGAATCTGCCTTTGTA----C CTACCTTTTT	1	8.33333	NT
GM_S22989625	Pr	chr9_10365831	Pr_3	TGTAGTTGGG TTTGGCAGAATCTGCCTTTGTA----C CTATCATTTT	1	8.33333	NT
GM_S22989520	Pr	chr9_10365831	Pr_3	TGTAGTTGGG TTTGGCAGAATCTGCCTTTGTA----C CTATCATTTT	5	41.6667	NT
GM_S22989709	Pr	chr9_10365831	Pr_3	TGTAGTTGGG TTTGGCAGAATCTGCCTTTGTA----C CTATCATTTT	9	75	NT
GM_S22989683	Pr	chr9_10365831	Pr_3	TGTAGTTGGG TTTGGCAGAATCTGCCTTTGTA----C CTATCATTTT	7	58.3333	NT
GM_S22989765	Pr	chr9_10365831	Pr_3	TGTAGTTGGG TTTGGCAGAATCTGCCTTTGTA----C CTATCATTTT	11	91.6667	NT
GM_S22989578	Pr	chr9_10365831	Pr_3	TGTAGTTGGG TTTGGCAGAATCTGCCTTTGTA----C CTATCATTTT	11	91.6667	NT
GM_S22989690	Pr	chr9_10365831	Pr_3	TGTAGTTGGG TTTGGCAGAATCTGCCTTTGTA----C CTATCATTTT	1	8.33333	NT
GM_S22989619	Pr	chr9_10365831	Pr_3	TGTAGTTGGG TTTGGCAGAATCTGCCTTTGTA----C CTATCATTTT	1	9.09091	NT
GM_S22989563	Pr	chr9_10365831	Pr_3	TGTAGTTGGG TTTGGCAGAATCTGCCTTTGTA----C CTATCATTTT	1	8.33333	NT
GM_S22989745	Pr	chr9_10365831	Pr_3	TGTAGTTGGG TTTGGCAGAATCTGCCTTTGTA----C CTATCATTTT	6	50	NT
GM_S22989793	Pr	chr9_10365831	Pr_3	TGTAGTTGGG TTTGGCAGAATCTGCCTTTGTA----C CTATCATTTT	1	8.33333	NT
GM_S22989733	Pr	chr9_10365831	Pr_3	TGTAGTTGGG TTTGGCAGAATCTGCCTTTGTA----C CTATCATTTT	1	8.33333	NT
GM_S22989584	Pr	chr20_48756093	Pr_on	TGTAGTTGGG TTTGGCAGAATCTGCCTTTGTA----T ATCAGATTTT	6	54.5455	yes
GM_S22989657	Pr	chr18_12175879	Pr_11	TGTAGCTGGG TTTGGCAGATTCTGCCTTTGTA----- TTACCTCTTC	1	8.33333	NT
GM_S22989465	Pr	chr20_48756093	Pr_on	TGTAGTTGGG TTTGGCAGAATCTGCCTTTGTA----- TCAGATTTTT	8	72.7273	yes
GM_S22989657	Pr	chr20_48756093	Pr_on	TGTAGTTGGG TTTGGCAGAATCTGCCTTTGTA----- TCAGATTTTT	1	8.33333	no
GM_S22989733	Pr	chr20_48756093	Pr_on	TGTAGTTGGG TTTGGCAGAATCTGCCTTTGTA----- TCAGATTTTT	8	66.6667	yes
GM_S22989734	Pr	chr20_48756093	Pr_on	TGTAGTTGGG TTTGGCAGAATCTGCCTTTGTA----- TCAGATTTTT	5	55.5556	yes
GM_S22989622	Pr	chr20_48756093	Pr_on	TGTAGTTGGG TTTGGCAGAATCTGCCTTTGTA----- TCAGATTTTT	8	72.7273	yes
GM_S22989689	Pr	chr20_48756093	Pr_on	TGTAGTTGGG TTTGGCAGAATCTGCCTTTGTA----- TCAGATTTTT	10	100	yes
GM_S22989776	Pr	chr20_48756093	Pr_on	TGTAGTTGGG TTTGGCAGAATCTGCCTTTGTA----- TCAGATTTTT	4	36.3636	no
GM_S22990230	Un	chr20_48756452	Un_on	TGTGTTGTTT TTTGGTTCGGAGCTAGGCTTCA----- TAAGCCTATG	7	58.3333	yes
GM_S22989622	Pr	chr3_10955691	Pr_2	TGTAGTTGGG TTTGGCAGAATCTGCCTTTGTA----- TTATTTTCAG	1	9.09091	NT
GM_S22989622	Pr	chr3_9455906	Pr_2	TGTAGTTGGG TTTGGCAGAATCTGCCTTTGTA----- TTATTTTCAG	1	9.09091	NT
GM_S22989488	Pr	chr9_10365831	Pr_3	TGTAGTTGGG TTTGGCAGAATCTGCCTTTGTAA--AC CTATCATTTT	1	9.09091	NT
GM_S22990199	Un	chr20_48756452	Un_on	TGTGTTGTTT TTTGGTTCGGAGCTAGGCTTCAA--AA TCTAAGCCTA	3	25	no
GM_S22989769	Pr	chr9_10365831	Pr_3	TGTAGTTGGG TTTGGCAGAATCTGCCTTTGTAA---C CTATCATTTT	1	8.33333	NT
GM_S22989731	Pr	chr9_10365831	Pr_3	TGTAGTTGGG TTTGGCAGAATCTGCCTTTGTAA---C CTATCATTTT	1	8.33333	NT
GM_S22989732	Pr	chr9_10365831	Pr_3	TGTAGTTGGG TTTGGCAGAATCTGCCTTTGTAA---C CTATCATTTT	1	10	NT
GM_S22990130	Un	chr20_48756452	Un_on	TGTGTTGTTT TTTGGTTCGGAGCTAGGCTTCAA---A TCTAAGCCTA	1	8.33333	no
GM_S22989889	Un	chr20_48756452	Un_on	TGTGTTGTTT TTTGGTTCGGAGCTAGGCTTCAA---A TCTAAGCCTA	5	41.6667	no
GM_S22989879	Un	chr20_48756452	Un_on	TGTGTTGTTT TTTGGTTCGGAGCTAGGCTTCAA---A TCTAAGCCTA	10	83.3333	no
GM_S22990166	Un	chr20_48756452	Un_on	TGTGTTGTTT TTTGGTTCGGAGCTAGGCTTCAA---A TCTAAGCCTA	7	63.6364	yes
GM_S22989845	Un	chr20_48756452	Un_on	TGTGTTGTTT TTTGGTTCGGAGCTAGGCTTCAA---A TCTAAGCCTA	2	16.6667	no
GM_S22990229	Un	chr20_48756452	Un_on	TGTGTTGTTT TTTGGTTCGGAGCTAGGCTTCAA---A TCTAAGCCTA	8	66.6667	yes
GM_S22989930	Un	chr20_48756452	Un_on	TGTGTTGTTT TTTGGTTCGGAGCTAGGCTTCAA---A TCTAAGCCTA	6	54.5455	no
GM_S22990199	Un	chr20_48756452	Un_on	TGTGTTGTTT TTTGGTTCGGAGCTAGGCTTCAA---A TCTAAGCCTA	4	33.3333	no
GM_S22989848	Un	chr20_48756452	Un_on	TGTGTTGTTT TTTGGTTCGGAGCTAGGCTTCAA---A TCTAAGCCTA	7	63.6364	no
GM_S22989921	Un	chr20_48756452	Un_on	TGTGTTGTTT TTTGGTTCGGAGCTAGGCTTCAA---A TCTAAGCCTA	8	80	yes
GM_S22990235	Un	chr20_48756452	Un_on	TGTGTTGTTT TTTGGTTCGGAGCTAGGCTTCAA---A TCTAAGCCTA	4	33.3333	no
GM_S22989658	Pr	chr19_12052265	Pr_2	TGTAGTTGGG TTTGGCAGAATCTGCCTTTGTAA---- CTATTATTTT	1	8.33333	NT
GM_S22989919	Un	chr20_48756452	Un_on	TGTGTTGTTT TTTGGTTCGGAGCTAGGCTTCAA---- TCTAAGCCTA	1	9.09091	no
GM_S22990096	Un	chr20_48756452	Un_on	TGTGTTGTTT TTTGGTTCGGAGCTAGGCTTCAA---- GCCTATGTGA	1	8.33333	no
GM_S22989504	Pr	chr19_12052265	Pr_2	TGTAGTTGGG TTTGGCAGAATCTGCCTTTGTAAT--- CTATTATTTT	1	8.33333	NT
GM_S22989488	Pr	chr3_9455906	Pr_2	TGTAGTTGGG TTTGGCAGAATCTGCCTTTGTAAT--- CTATTATTTT	1	9.09091	NT
GM_S22989619	Pr	chr20_48756093	Pr_on	TGTAGTTGGG TTTGGCAGAATCTGCCTTTGTAAT--- CAGATTTTTG	10	90.9091	no
GM_S22989603	Pr	chr20_48756093	Pr_on	TGTAGTTGGG TTTGGCAGAATCTGCCTTTGTAAT--- CAGATTTTTG	2	16.6667	no
GM_S22989530	Pr	chr20_48756093	Pr_on	TGTAGTTGGG TTTGGCAGAATCTGCCTTTGTAAT--- CAGATTTTTG	1	8.33333	no
GM_S22989775	Pr	chr20_48756093	Pr_on	TGTAGTTGGG TTTGGCAGAATCTGCCTTTGTAATA-- TCAGATTTTT	6	50	no
GM_S22989509	Pr	chr20_48756093	Pr_on	TGTAGTTGGG TTTGGCAGAATCTGCCTTTGTAATA-- TCAGATTTTT	8	66.6667	no
GM_S22989742	Pr	chr20_48756093	Pr_on	TGTAGTTGGG TTTGGCAGAATCTGCCTTTGTAATA-- TCAGATTTTT	6	50	yes
GM_S22989592	Pr	chr20_48756093	Pr_on	TGTAGTTGGG TTTGGCAGAATCTGCCTTTGTAATA-- TCAGATTTTT	1	8.33333	no
GM_S22989583	Pr	chr9_10365831	Pr_3	TGT--TTCGG TcT------------------------ ACACCTAGTA	7	63.6364	NT
GM_S22990155	Un	chr20_48756452	Un_on	TTGAAATGTT ----GTTCGGAatTcGt---------- TCTAAGCCTA	7	63.6364	no
GM_S22989683	Pr	chr20_48756093	Pr_on	TGTAGTTGGG TTTGGC--------------TAATACT ATCAGATTTT	2	16.6667	yes
GM_S22989823	Un	chr20_48756452	Un_on	TGTGTTGTTT TTTGGT------------------AAA TCTAAGCCTA	2	16.6667	yes
GM_S22989592	Pr	chr20_48756093	Pr_on	TGTAGTTGGG TTTGGCcG------CCacatTtAggCc GTCAGATTTT	1	8.33333	no
GM_S22989465	Pr	chr9_10365831	Pr_3	TGTAGTTGGG TTTGGCA-------------------- CACCTAGTAC	9	81.8182	NT
